# Supplementary material for: A comprehensive analysis of spermatozoal RNA elements in idiopathic infertile males undergoing fertility treatment
Source: Sci Rep. 2024 May 5;14:10316. doi: 10.1038/s41598-024-60586-6 (PMC11070429; doi:10.1038/s41598-024-60586-6)
Supplement: Supplementary file 2 — Supplementary Information 2. [file 41598_2024_60586_MOESM2_ESM.xlsx]

## Sheet: Supplementary Table 1
Supplementary Table 3: Significant RNA Elements
elem_ID	gene_id	Mfuzz cluster	Mfuzz major pattern	low avg	low median	ave average	ave median	high average	high median	kruskal Wallis	low vs ave Mann-Whitney	low vs high Mann Whitney	ave vs high Mann Whitney
chr1_100035014_100044486	DBT-202			0.0768569	0	0	0	0	0	0.0101114	0.0453235	0.0224812	NA
chr1_100823646_100830589	SLC30A7-201,SLC30A7-203			0.947027	0	0.173522	0	0.00272078	0	0.0321596	0.193228	0.0117201	0.178465
chr1_101201371_101201430	NA	5	down-same	24.4414	18.6444	7.507	0	1.20926	0	0.00862209	0.0600156	0.003827	0.40206
chr1_102833086_102833139	CHM13_T0009598,COL11A1-201,COL11A1-202,COL11A1-203,COL11A1-209,COL11A1-210			8.79211	0	0.391541	0	0	0	0.0391814	0.162687	0.0224812	0.281804
chr1_103095131_103095350	NA			4.17967	0	0	0	0	0	0.0345239	0.0911845	0.0531241	NA
chr1_107151771_107151870	NA			26.8837	1.76868	25.4317	5.44994	3.92189	0	0.0271229	0.938461	0.015279	0.0175765
chr1_10738711_10738790	NA			3.98138	0	0	0	0	0	0.0345239	0.0911845	0.0531241	NA
chr1_109139021_109139120	NA	5	down-same	14.5653	0.884342	2.48879	0	2.50055	0	0.0244965	0.0492884	0.0199818	0.804247
chr1_109295616_109295779	CELSR2-201			5.45444	0	0	0	0	0	0.0345239	0.0911845	0.0531241	NA
chr1_109653328_109653371	AMPD2-221			4.28853	0	0	0	0	0	0.0345239	0.0911845	0.0531241	NA
chr1_11041501_11041670	NA			19.5477	0	0.245582	0	0	0	0.0115181	0.0773084	0.00924751	0.281804
chr1_110471650_110471822	AL358215.1-201			2.46216	0	0	0	0	0	0.0345239	0.0911845	0.0531241	NA
chr1_110816761_110816850	NA			9.75674	0	0	0	0	0	0.0345239	0.0911845	0.0531241	NA
chr1_111334016_111334157	CHIA-201,CHIA-202,CHIA-203,CHIA-204,CHIA-205,CHIA-206,CHIA-207,CHIA-208,CHIA-209,CHIA-210			2.09694	0	0	0	0	0	0.0345239	0.0911845	0.0531241	NA
chr1_111437619_111437743	OVGP1-201,OVGP1-202			5.9179	0	0	0	0	0	0.0345239	0.0911845	0.0531241	NA
chr1_111804341_111804420	NA			3.54905	0	0	0	0	0	0.0101114	0.0453235	0.0224812	NA
chr1_112061521_112061610	NA			7.51624	0	0	0	0	0	0.0345239	0.0911845	0.0531241	NA
chr1_11253331_11253521	DRAXIN-201			1.15717	0	0	0	0	0	0.0101114	0.0453235	0.0224812	NA
chr1_112889496_112889540	LINC01357-202			0	0	94.196	0	1.19218	0	0.0245402	0.0308788	0.399416	0.0615854
chr1_114141201_114141270	NA			28.401	0	22.7113	0	0.547547	0	0.0323398	0.723091	0.0136533	0.0228546
chr1_114149135_114149693	SYT6-201,SYT6-202,SYT6-205,SYT6-207,SYT6-208,SYT6-209,SYT6-210,SYT6-203,SYT6-206			0.554022	0	0	0	0	0	0.0345239	0.0911845	0.0531241	NA
chr1_114273411_114273450	NA			6.89841	0	0	0	0	0	0.0345239	0.0911845	0.0531241	NA
chr1_114686977_114687685	AMPD1-201,AMPD1-203,AMPD1-204,AMPD1-205,AMPD1-206,AMPD1-207			1.62472	0	0	0	0	0	0.0101114	0.0453235	0.0224812	NA
chr1_114958688_114958762	SYCP1-201,SYCP1-202,SYCP1-203,SYCP1-210			0.33803	0	2.20788	0	35.9221	0	0.0379215	0.476939	0.0283291	0.0884954
chr1_115059448_115061994	TSPAN2-202,TSPAN2-201,TSPAN2-203,TSPAN2-204			0.00982492	0	0	0	0.340733	0	0.0408464	0.373735	0.100995	0.0391467
chr1_11514789_11514935	PLOD1-201			18.2515	0	0	0	0	0	0.0345239	0.0911845	0.0531241	NA
chr1_11515662_11517116	PLOD1-207,PLOD1-201			2.54274	0	0.0173879	0	0.0542077	0	0.0446925	0.0667754	0.0471086	0.92292
chr1_115344821_115344910	NA	5	down-same	89.2117	43.8218	31.5774	0	10.1464	0	0.0221721	0.200129	0.00664407	0.170191
chr1_11632580_11632891	AL357835.1-201			7.01327	0	0.800708	0	0	0	0.0142446	0.102427	0.00924751	0.281804
chr1_116397509_116398010	ATP1A1-201,ATP1A1-203,ATP1A1-209,ATP1A1-211			0.876933	0	0.449859	0	0	0	0.0470641	0.210241	0.0224812	0.281804
chr1_116626528_116626905	IGSF3-201,IGSF3-202,IGSF3-203			2.36361	0	0	0	0	0	0.00279707	0.021962	0.00924751	NA
chr1_1173610_1174078	SLC35E2A-201,SLC35E2A-202,SLC35E2A-204,SLC35E2A-205,SLC35E2A-206			0.659712	0	0	0	0	0	0.0345239	0.0911845	0.0531241	NA
chr1_118045401_118045480	NA			3.87817	0	0	0	0.239119	0	0.0424291	0.0453235	0.0883453	0.419547
chr1_11882369_11882443	VPS13D-201,VPS13D-214,VPS13D-219			10.3622	0	0	0	0	0	0.0345239	0.0911845	0.0531241	NA
chr1_119639078_119639340	CHM13_T0010953,ZNF697-201			0.562526	0	0	0	0	0	0.0345239	0.0911845	0.0531241	NA
chr1_119976441_119976470	NA			190.954	126.177	116.303	36.3747	27.1682	0	0.0164268	0.414636	0.00664407	0.0398266
chr1_120114331_120114430	NOTCH2-211,NOTCH2-209			4.46679	0	0	0	0	0	0.0345239	0.0911845	0.0531241	NA
chr1_120170558_120172669	SEC22B-202			0.205065	0	0	0	0	0	0.0345239	0.0911845	0.0531241	NA
chr1_120354984_120355138	AC244669.1-201,AC244669.1-202,AC244669.1-204			0	0	2.37746	0	0.122665	0	0.0245402	0.0308788	0.399416	0.0615854
chr1_121051742_121051956	AC241377.2-202			7.44067	0	1.35646	0	0	0	0.010553	0.174174	0.00366021	0.0445191
chr1_122114391_122114480	NA			13.2724	0	0	0	0	0	0.0345239	0.0911845	0.0531241	NA
chr1_124218911_124218940	NA			22.0261	0	0	0	0	0	0.0345239	0.0911845	0.0531241	NA
chr1_12727451_12727530	PRAMEF8-1	5	down-same	62.6142	15.4419	33.9461	0	4.88686	0	0.0403161	0.174143	0.0130508	0.366444
chr1_144440122_144440294	NBPF20-201,NBPF20-202			3.63589	0	0.94353	0	0	0	0.0470641	0.210241	0.0224812	0.281804
chr1_144463915_144464087	NBPF20-201,NBPF20-202			5.02622	0	0.471765	0	0	0	0.0391814	0.162687	0.0224812	0.281804
chr1_144483783_144483820	NBPF20-201,NBPF20-202			7.79273	0	0	0	0	0	0.0345239	0.0911845	0.0531241	NA
chr1_144942560_144942726	POLR3C-201,POLR3C-202,POLR3C-203,POLR3C-204			0.741189	0	0	0	0	0	0.0345239	0.0911845	0.0531241	NA
chr1_145624971_145625110	NA			12.6574	0	0	0	0	0	0.0345239	0.0911845	0.0531241	NA
chr1_146323669_146327540	PPIAL4G-201			0.241177	0	0.0209619	0	0.0400335	0	0.0173398	0.0407313	0.0212424	0.92292
chr1_14635926_14636538	MFFP1-201			3.97706	0	0	0	0	0	0.0345239	0.0911845	0.0531241	NA
chr1_146476163_146477809	AC245100.1-203,AC245100.1-205,Y_RNA.581-201,AC245100.1-202			0.926785	0	0	0	0	0	0.0345239	0.0911845	0.0531241	NA
chr1_146696856_146697019	NBPF11-201,NBPF11-202,NBPF11-203,NBPF11-204,NBPF11-205			1.1144	0	0	0	0	0	0.0345239	0.0911845	0.0531241	NA
chr1_147724861_147726101	AC241584.1-201			0.159375	0	0	0	0	0	0.0345239	0.0911845	0.0531241	NA
chr1_148632717_148632889	AC242842.3-201,NBPF19-205			2.45792	0	0.471765	0	0	0	0.0470641	0.210241	0.0224812	0.281804
chr1_148651761_148651933	AC242842.3-201,NBPF19-201,NBPF19-205			2.14229	0	0	0	0.23498	0	0.0469336	0.0453235	0.100544	0.419547
chr1_148661237_148661409	AC242842.3-201,NBPF19-204,NBPF19-205			2.45792	0	0	0	0.23498	0	0.0424291	0.0453235	0.0883453	0.419547
chr1_148707631_148707730	PPIAL4C-201	5	down-same	36.0729	25.1214	21.5448	0	8.55213	0	0.0447564	0.156946	0.0168678	0.326722
chr1_148810031_148810170	NA			9.24227	0	0	0	0	0	0.0345239	0.0911845	0.0531241	NA
chr1_14888881_14888970	NA			10.9877	0	0	0	0	0	0.0345239	0.0911845	0.0531241	NA
chr1_148983331_148983827	H4C15-202			0.433749	0	0	0	0	0	0.0345239	0.0911845	0.0531241	NA
chr1_149050859_149051401	SF3B4-201,SF3B4-202			0.065042	0	1.8465	0	0	0	0.0136114	0.108379	0.124157	0.00678498
chr1_149054560_149056075	MTMR11-207,MTMR11-201,MTMR11-202,MTMR11-203,MTMR11-205,MTMR11-206,MTMR11-208,MTMR11-210,MTMR11-209			0.71525	0	0.0333756	0	0.775316	0	0.0413291	0.0349259	0.0670188	0.747856
chr1_149133831_149133980	NA	4	same-up	1.76355	0	27.6319	0	19.7509	8.84055	0.0467249	0.0583537	0.0148514	0.754193
chr1_149623358_149623520	TARS2-201,TARS2-203,TARS2-204,TARS2-205,TARS2-208,TARS2-210,TARS2-212,TARS2-214			1.55672	0	0	0	0	0	0.0345239	0.0911845	0.0531241	NA
chr1_149697681_149697843	ADAMTSL4-AS1-203			1.92095	0	0	0	0	0	0.0345239	0.0911845	0.0531241	NA
chr1_149875580_149875807	CTSS-201,CTSS-202,CTSS-204,CTSS-205			4.34638	0	0	0	0	0	0.0345239	0.0911845	0.0531241	NA
chr1_149939942_149940089	ARNT-201,ARNT-202,ARNT-208,ARNT-212			2.32818	0	0	0	0	0	0.0345239	0.0911845	0.0531241	NA
chr1_150075056_150075172	SETDB1-201,SETDB1-205,SETDB1-213			0.0882629	0	0	0	6.7998	0	0.0408464	0.373735	0.100995	0.0391467
chr1_150487989_150488390	SELENBP1-201,SELENBP1-218,SELENBP1-204,SELENBP1-208,SELENBP1-216,SELENBP1-207,SELENBP1-214,SELENBP1-209,SELENBP1-206,SELENBP1-202,SELENBP1-212			0.47379	0	0	0	0	0	0.0345239	0.0911845	0.0531241	NA
chr1_150899307_150899371	TDRKH-201,TDRKH-202,TDRKH-203,TDRKH-204,TDRKH-205,TDRKH-206,TDRKH-207,TDRKH-212,TDRKH-214			2.74727	0	0	0	0	0	0.0345239	0.0911845	0.0531241	NA
chr1_15160973_15161079	PLEKHM2-201,PLEKHM2-202,PLEKHM2-203,PLEKHM2-205			1.84372	0	0	0	0	0	0.0345239	0.0911845	0.0531241	NA
chr1_15166065_15166124	PLEKHM2-202,PLEKHM2-205			22.6978	0	0	0	2.21446	0	0.0392348	0.021962	0.141454	0.126769
chr1_15170054_15170282	PLEKHM2-201,PLEKHM2-202,PLEKHM2-205	5	down-same	10.1425	3.07192	1.24994	0	0.260118	0	0.017848	0.0687639	0.0100469	0.333612
chr1_15174534_15174666	PLEKHM2-201,PLEKHM2-202,PLEKHM2-205,PLEKHM2-204			13.6141	0	0.383061	0	0.286218	0	0.0400618	0.0773084	0.0356925	0.846557
chr1_152724072_152727136	BX470102.2-201			0.0644154	0	0.0769037	0	0	0	0.0174393	0.133646	0.00924751	0.281804
chr1_152756051_152756302	S100A13-205,S100A13-201,S100A13-204,S100A13-202,S100A13-203,S100A13-206			3.93369	0	0.20145	0	0	0	0.0391814	0.162687	0.0224812	0.281804
chr1_153111532_153112098	JTB-201,JTB-202,JTB-203,JTB-204,AL358472.7-201			4.9364	0	0	0	1.30757	0	0.0346779	0.021962	0.115974	0.226487
chr1_153118880_153120844	RAB13-205,RAB13-201,RAB13-202,AL358472.6-201,RAB13-204,RAB13-203	2	up-down	0.975938	0	3.63315	2.15605	1.59349	0	0.0434306	0.0254216	0.700635	0.0494662
chr1_153320842_153321049	TPM3-209			2.51797	0	9.27947	0	1.87235	0	0.0326468	0.0439283	0.756998	0.0384678
chr1_153328419_153328544	TPM3-201,TPM3-210,TPM3-214,TPM3-224,TPM3-225,TPM3-222	2	up-down	6.27751	0	18.0057	8.43893	2.36609	0	0.0477197	0.13385	0.400822	0.0190694
chr1_153378710_153378762	CHM13_T0012684,UBAP2L-201,UBAP2L-202,UBAP2L-203,UBAP2L-204,UBAP2L-205,UBAP2L-207,UBAP2L-209,UBAP2L-220			1.96894	0	24.3635	0	7.41348	0	0.0285968	0.0275483	0.698918	0.0497263
chr1_154112654_154112869	SHC1-201			3.70856	0	0	0	0	0	0.0345239	0.0911845	0.0531241	NA
chr1_154486191_154486439	ASH1L-201,ASH1L-202,ASH1L-205,CHM13_T0013097			1.77731	0	0	0	0	0	0.0345239	0.0911845	0.0531241	NA
chr1_154827493_154827563	YY1AP1-201,YY1AP1-209,YY1AP1-215,YY1AP1-221			15.8137	0	0	0	0	0	0.0101114	0.0453235	0.0224812	NA
chr1_154954680_154955137	CHM13_T0013193,GON4L-201,GON4L-202,GON4L-203,GON4L-204,GON4L-207,GON4L-209,GON4L-217,GON4L-218,GON4L-219	4	same-up	10.3916	0.943132	8.47767	0	39.702	31.6217	0.0225203	0.729031	0.0334773	0.016345
chr1_155019314_155023315	SYT11-201			0.429063	0	0	0	0	0	0.0101114	0.0453235	0.0224812	NA
chr1_155114141_155114220	NA			3.72038	0	0	0	0	0	0.0345239	0.0911845	0.0531241	NA
chr1_155156595_155156831	SSR2-207,SSR2-209,SSR2-211,SSR2-216,SSR2-201,SSR2-202,SSR2-203,SSR2-206,SSR2-208,SSR2-210,SSR2-212,SSR2-214,SSR2-215,SSR2-217,SSR2-218			0	0	17.9602	0	0.160088	0	0.0245402	0.0308788	0.399416	0.0615854
chr1_155156618_155156856	AL355388.2-201			0	0	17.8093	0	0.158743	0	0.0245402	0.0308788	0.399416	0.0615854
chr1_155210478_155216147	MEX3A-202,MEX3A-201			0.11403	0	0	0	0	0	0.0345239	0.0911845	0.0531241	NA
chr1_155411823_155411912	CHM13_T0013390,SMG5-201			2.62294	0	0	0	0	0	0.0345239	0.0911845	0.0531241	NA
chr1_155509793_155510490	RHBG-202,RHBG-205			1.23476	0	0	0	0.0579865	0	0.0424291	0.0453235	0.0883453	0.419547
chr1_155737789_155737876	GPATCH4-201,GPATCH4-202,GPATCH4-203,GPATCH4-204,GPATCH4-205,GPATCH4-206,GPATCH4-210,GPATCH4-211,GPATCH4-212,GPATCH4-213,GPATCH4-215,GPATCH4-216			0	0	5.8609	0	0	0	0.0236151	0.0683733	NA	0.0445191
chr1_155869388_155869450	RRNAD1-201,RRNAD1-202,RRNAD1-206,RRNAD1-208,RRNAD1-210,RRNAD1-211			7.95216	0	1.33882	0	0	0	0.0470641	0.210241	0.0224812	0.281804
chr1_157705241_157705370	NA			14.6393	0	0.482597	0	1.00729	0	0.0315454	0.0349259	0.0469971	0.687806
chr1_158169546_158169733	IFI16-212,IFI16-201,IFI16-202,IFI16-203,IFI16-204,IFI16-205,IFI16-208,IFI16-210,IFI16-211			13.0503	0	0.405594	0	0	0	0.0430059	0.185338	0.0224812	0.281804
chr1_158218168_158218830	RAD1P2-201			0.700313	0	0	0	0	0	0.0345239	0.0911845	0.0531241	NA
chr1_15829034_15829326	SZRD1-208			0.536108	0	0	0	0	0	0.0345239	0.0911845	0.0531241	NA
chr1_15840877_15841054	SPATA21-201,SPATA21-203,SPATA21-204,SPATA21-205	5	down-same	14.3447	0.494632	1.2492	0	0.670135	0	0.0403528	0.0827791	0.0259017	0.749977
chr1_15842253_15842425	SPATA21-201,SPATA21-203,SPATA21-204,SPATA21-205			18.5987	0.833366	1.59053	0	1.09828	0	0.0105918	0.0492884	0.00788314	0.421589
chr1_159047162_159047622	AL590560.4-201			0.412464	0	0	0	0	0	0.0345239	0.0911845	0.0531241	NA
chr1_159434419_159434514	COPA-201,COPA-202,COPA-207,COPA-208,COPA-209,COPA-210,COPA-211,COPA-212,COPA-213,COPA-215,COPA-216,COPA-217,COPA-218,COPA-219,COPA-220			4.91983	0	0	0	0	0	0.0345239	0.0911845	0.0531241	NA
chr1_159890181_159891896	SLAMF7-201,SLAMF7-202,SLAMF7-203,SLAMF7-204,SLAMF7-205,SLAMF7-206,SLAMF7-207,SLAMF7-208,SLAMF7-211			0.128508	0	0	0	0	0	0.0345239	0.0911845	0.0531241	NA
chr1_15992381_15992909	AL355149.1-1			6.66787	0	0	0	0	0	0.0101114	0.0453235	0.0224812	NA
chr1_160175138_160176236	TSTD1-201,TSTD1-202,TSTD1-203,TSTD1-204,TSTD1-205,TSTD1-206,TSTD1-207			0.838817	0	0.175885	0	0	0	0.0430059	0.185338	0.0224812	0.281804
chr1_16022249_16022300	CHM13_T0002155			8.13296	0	0	0	0	0	0.0345239	0.0911845	0.0531241	NA
chr1_16023010_16023182	CHM13_T0002155			0.290863	0	11.1066	0	0	0	0.00740305	0.0574536	0.299677	0.00678498
chr1_16039393_16039495	CHM13_T0002155,NBPF1-204			7.60132	0	0	0	0	0	0.0345239	0.0911845	0.0531241	NA
chr1_160442139_160443598	MPZ-201,MPZ-206,MPZ-209,MPZ-204,MPZ-205,MPZ-202,MPZ-203	5	down-same	15.2331	3.44191	2.86063	0	1.18327	0	0.0481377	0.167073	0.0157647	0.383221
chr1_16067459_16069743	NBPF1-205			1.222	0.125516	0.0332075	0	0.392828	0	0.0328436	0.017606	0.0896956	0.435997
chr1_160787168_160789522	HSPA6-201			0.323688	0	0.0344705	0	0	0	0.0470641	0.210241	0.0224812	0.281804
chr1_160868842_160870768	HSPA7-201			0.100592	0	0	0	0	0	0.0345239	0.0911845	0.0531241	NA
chr1_160937134_160937330	AL451067.1-1			0.955987	0	0	0	0	0	0.0345239	0.0911845	0.0531241	NA
chr1_160950631_160952557	HSPA7-1			0.262209	0	0	0	0	0	0.0345239	0.0911845	0.0531241	NA
chr1_16145218_16145746	AL355149.1-201			7.78963	0	0	0	0	0	0.0345239	0.0911845	0.0531241	NA
chr1_162105436_162105679	CHM13_T0014502,CHM13_T0014504,CHM13_T0014505,CHM13_T0014506,DDR2-201,DDR2-202,DDR2-205,DDR2-208			9.19234	0	0	0	0	0	0.0345239	0.0911845	0.0531241	NA
chr1_162768113_162768387	AL603841.1-201			0.575752	0	0	0	0	0	0.0345239	0.0911845	0.0531241	NA
chr1_16365642_16368125	MST1L-201,MST1L-202,MST1L-205,MST1L-206			0.130213	0	0	0	0	0	0.0345239	0.0911845	0.0531241	NA
chr1_163702552_163703149	HMGB3P6-201			0.314213	0	0.135919	0	0	0	0.0470641	0.210241	0.0224812	0.281804
chr1_16383291_16383350	AL021920.3-201	5	down-same	55.8551	16.461	1.71403	0	54.6552	0	0.0227883	0.00716847	0.163342	0.134322
chr1_16397311_16397843	AL021920.2-201			1.2429	0	0	0	0	0	0.0345239	0.0911845	0.0531241	NA
chr1_164121431_164121530	NA			6.75875	0	0	0	0	0	0.0345239	0.0911845	0.0531241	NA
chr1_164570481_164570560	NA			34.5846	0	0	0	0	0	0.0345239	0.0911845	0.0531241	NA
chr1_165277431_165277590	AL606495.1-201			7.2842	0	0	0	0	0	0.0345239	0.0911845	0.0531241	NA
chr1_16535081_16535150	NA			13.1685	0	0.902247	0	0.273773	0	0.0487556	0.0891572	0.0410655	0.846557
chr1_16551272_16551408	AL137798.2-1			0.732515	0	0	0	0	0	0.0345239	0.0911845	0.0531241	NA
chr1_166400812_166400947	GPA33-201,GPA33-202			3.72983	0	0	0	0	0	0.0345239	0.0911845	0.0531241	NA
chr1_167056159_167060191	RCSD1-202,RCSD1-206			0.141843	0	0	0	0	0	0.0345239	0.0911845	0.0531241	NA
chr1_167319651_167319800	NA			41.5198	10.7792	195.729	132.349	302.692	94.1164	0.0366239	0.00944244	0.0728496	0.672672
chr1_167889251_167889280	XCL2-201			85.8248	0	7.10569	0	2.71786	0	0.0397595	0.0891572	0.030931	0.846557
chr1_168252821_168252860	NA			9.18655	0	0	0	0	0	0.0345239	0.0911845	0.0531241	NA
chr1_170689008_170689446	FMO4-201,FMO4-202			0	0	0	0	4.07504	0	0.0332057	NA	0.0610137	0.0709501
chr1_170931384_170931585	PRRC2C-201,PRRC2C-202,PRRC2C-204,PRRC2C-211,PRRC2C-213,PRRC2C-214	2	up-down	0.808918	0	20.0412	8.0529	56.2742	0	0.0263888	0.00748894	0.0510184	0.354853
chr1_170933891_170934094	PRRC2C-201,PRRC2C-202,PRRC2C-204,PRRC2C-211,PRRC2C-213,PRRC2C-214	2	up-down	0.957991	0	21.7581	3.98678	4.73942	0	0.0220223	0.0191829	0.687089	0.0361895
chr1_171478561_171478650	NA			3.76411	0	0	0	0	0	0.0345239	0.0911845	0.0531241	NA
chr1_171740081_171740120	NA			13.5197	0	0	0	0	0	0.0345239	0.0911845	0.0531241	NA
chr1_171774994_171775179	DNM3-204			3.07168	0	0	0	0	0	0.0345239	0.0911845	0.0531241	NA
chr1_172578021_172578160	NA			4.71291	0	0	0	0	0	0.0345239	0.0911845	0.0531241	NA
chr1_172693421_172693490	NA			24.3924	0	0	0	0	0	0.0345239	0.0911845	0.0531241	NA
chr1_172927801_172927960	NA	7	up-down	43.1155	6.62657	254.168	171.365	128.835	73.4616	0.0384065	0.0127808	0.264067	0.133089
chr1_172929650_172929876	SLC9C2-202			0.281857	0	1.76575	0	0	0	0.049499	0.271372	0.124157	0.0176767
chr1_173184844_173186556	DARS2-201,DARS2-202,DARS2-203,DARS2-204,DARS2-205,DARS2-206,DARS2-207,DARS2-208,DARS2-209,DARS2-210,DARS2-212,DARS2-213			0.145235	0	0	0	0	0	0.0345239	0.0911845	0.0531241	NA
chr1_173738641_173738680	NA			18.6981	0	0.532095	0	1.98679	0	0.0404265	0.0667754	0.0410655	0.92292
chr1_174669251_174677537	TNR-202,TNR-201	5	down-same	0.265121	0.0520168	0.0517695	0	0.00455959	0	0.00719009	0.0563574	0.00419113	0.376677
chr1_175399037_175399145	COP1-201,COP1-202,COP1-203,COP1-204,COP1-205,COP1-211,COP1-206			0	0	2.2144	0	0	0	0.0236151	0.0683733	NA	0.0445191
chr1_176197055_176200273	PAPPA2-202			0.879898	0	0	0	0	0	0.0101114	0.0453235	0.0224812	NA
chr1_176720866_176721969	LINC01645-201,LINC01645-203			0.617817	0	0	0	0	0	0.0345239	0.0911845	0.0531241	NA
chr1_178143591_178143740	NA			17.8419	0	0	0	0	0	0.00279707	0.021962	0.00924751	NA
chr1_178843621_178843720	NA	5	down-same	41.2597	8.45827	30.1709	0	2.92797	0	0.0342609	0.753703	0.0174922	0.0256731
chr1_17888298_17888384	LINC01654-201			3.68659	0	0	0	0	0	0.0345239	0.0911845	0.0531241	NA
chr1_178909478_178909533	NPHS2-201,NPHS2-202			3.90925	0	0	0	14.6608	0	0.0224104	0.373735	0.0828274	0.0211217
chr1_179408674_179408870	CEP350-202,CEP350-204			0.191436	0	15.7206	0	1.94643	0	0.0286663	0.016732	0.357747	0.0792582
chr1_179546170_179546317	QSOX1-201,QSOX1-202			8.39192	0	0	0	0	0	0.0345239	0.0911845	0.0531241	NA
chr1_179551491_179551560	NA			14.7319	0	0	0	0	0	0.0101114	0.0453235	0.0224812	NA
chr1_180233171_180233486	XPR1-203			0.967783	0	0	0	0	0	0.0345239	0.0911845	0.0531241	NA
chr1_181456328_181456432	LINC01344-206			9.85782	0	1.39675	0	0	0	0.0391814	0.162687	0.0224812	0.281804
chr1_18161261_18161360	NA			5.59755	0	22.3771	0	0.763247	0	0.0298083	0.0667754	0.888836	0.0266939
chr1_181848552_181848774	RGSL1-201,RGSL1-204,RGSL1-205,RGSL1-210,RGSL1-222			0.251035	0	1.0237	0	14.8576	0	0.0322099	0.844423	0.0262267	0.0614352
chr1_181940701_181940833	RNASEL-201,RNASEL-202			1.34218	0	0	0	0	0	0.0345239	0.0911845	0.0531241	NA
chr1_182061291_182061400	NA	2	up-down	2.53614	0	14.9555	3.01528	10.707	0	0.0365715	0.0126315	0.357747	0.148064
chr1_182652089_182652156	NMNAT2-201,NMNAT2-202			5.41881	0	0	0	0	0	0.0345239	0.0911845	0.0531241	NA
chr1_182896761_182896820	NA			24.4097	0	0	0	0	0	0.0345239	0.0911845	0.0531241	NA
chr1_183710401_183710520	NA			7.2306	0	0	0	0	0	0.0345239	0.0911845	0.0531241	NA
chr1_183713221_183713380	NA			8.43267	0	0	0	0	0	0.0345239	0.0911845	0.0531241	NA
chr1_184077701_184077800	NA			3.50085	0	0	0	0	0	0.0345239	0.0911845	0.0531241	NA
chr1_185442818_185442949	HMCN1-201			17.8734	0	0	0	0	0	0.0345239	0.0911845	0.0531241	NA
chr1_185474418_185474555	CHM13_T0015948,HMCN1-201			1.20191	0	0	0	0	0	0.0345239	0.0911845	0.0531241	NA
chr1_185660974_185663796	PRG4-201,PRG4-202,PRG4-203,PRG4-204,PRG4-205,PRG4-206	5	down-same	0.706821	0.101587	0.447555	0	0.0549148	0	0.0140949	0.0642508	0.00917559	0.421589
chr1_185680177_185680512	TPR-208,TPR-201			0.186673	0	0.377343	0	4.42897	0	0.01867	0.957403	0.0283291	0.0360188
chr1_186026616_186029587	PTGS2-201,PTGS2-203,PTGS2-204,PTGS2-202			0.0224295	0	0	0	0	0	0.0345239	0.0911845	0.0531241	NA
chr1_187560231_187560480	AL596211.1-201			7.40154	0	0	0	0	0	0.0345239	0.0911845	0.0531241	NA
chr1_192258146_192258674	AL390957.1-210			1.30444	0	0	0	0	0	0.0345239	0.0911845	0.0531241	NA
chr1_192452725_192453323	GLRX2-202,GLRX2-203			14.5149	3.51877	53.1133	35.8507	29.9698	28.3333	0.037927	0.011711	0.370527	0.106955
chr1_193181841_193181880	NA	5	down-same	93.9324	65.6773	18.3079	0	32.1058	0	0.0352784	0.0320308	0.0336645	0.850746
chr1_193947231_193947270	NA	5	down-same	68.5725	4.48974	42.7069	0	2.90621	0	0.0151416	0.350998	0.00492631	0.0310779
chr1_196049541_196049620	NA			75.0429	0	0	0	0	0	0.0345239	0.0911845	0.0531241	NA
chr1_196618649_196619947	CRB1-202,CRB1-203,CRB1-205,CRB1-208,CRB1-209,CRB1-210,CRB1-211	2	up-down	0.510349	0	3.68929	2.06459	1.50351	0	0.0298424	0.0190764	0.828353	0.0446126
chr1_198015822_198017392	PTPRC-201,PTPRC-209			0.39913	0	0	0	0.0825935	0	0.0469336	0.0453235	0.100544	0.419547
chr1_198650072_198652058	LINC02789-201			0.327974	0	0	0	0	0	0.0101114	0.0453235	0.0224812	NA
chr1_199272061_199272150	RNU6-609P-201			18.7012	0	0	0	0	0	0.00279707	0.021962	0.00924751	NA
chr1_199860765_199860881	KIF14-201,KIF14-202			1.02647	0	0	0	0	0	0.0345239	0.0911845	0.0531241	NA
chr1_200309503_200309594	CACNA1S-201,CACNA1S-202			4.2183	0	0	0	0	0	0.0101114	0.0453235	0.0224812	NA
chr1_202203546_202204421	ADIPOR1-205,ADIPOR1-201,ADIPOR1-202	2	up-down	1.19061	0	6.21915	0.308311	0.873017	0	0.0435312	0.13385	0.342365	0.0175765
chr1_202338330_202341493	PPFIA4-201,PPFIA4-202,PPFIA4-203,PPFIA4-204,PPFIA4-205,PPFIA4-210,PPFIA4-211,PPFIA4-206			0.62064	0	0	0	0.0600505	0	0.0319583	0.021962	0.103927	0.226487
chr1_202587871_202588050	RNU6-487P-201			9.46781	0	0	0	4.26149	0	0.0294939	0.0102744	0.189568	0.126769
chr1_203201881_203202150	NA			142.376	92.5122	97.676	31.3715	50.342	0	0.0466119	0.367861	0.0195547	0.11442
chr1_203372261_203372450	NA			2.7986	0	0	0	0	0	0.0101114	0.0453235	0.0224812	NA
chr1_2036920_2037003	MMEL1-201,MMEL1-206,MMEL1-207			0	0	15.396	0	0.455189	0	0.0274846	0.0308788	0.399416	0.0711041
chr1_204087039_204089359	AC096675.1-201			0.0295906	0	0	0	0	0	0.0345239	0.0911845	0.0531241	NA
chr1_204241038_204241506	NFASC-201,NFASC-202,NFASC-203,NFASC-204,NFASC-205,NFASC-206,NFASC-207,NFASC-208,NFASC-211,NFASC-220,NFASC-222,NFASC-223,NFASC-225			3.95337	0	1.32626	0	0	0	0.0106933	0.157873	0.00366021	0.110381
chr1_204365978_204366087	RBBP5-201,RBBP5-202			0	0	19.7932	0	0	0	0.0236151	0.0683733	NA	0.0445191
chr1_204689431_204689580	NA			1.03072	0	3.57555	0	21.5613	0	0.0463284	0.152175	0.0174922	0.246978
chr1_20479818_20479965	DDOST-201,DDOST-205			1.31396	0	0	0	0	0	0.0345239	0.0911845	0.0531241	NA
chr1_205732511_205732610	IKBKE-203,IKBKE-206,IKBKE-201,IKBKE-204,IKBKE-202			20.9954	0	0.838452	0	2.96826	0	0.0288754	0.0298422	0.0469971	0.747856
chr1_206016801_206017030	Y_RNA.12-201			83.2435	25.0778	72.2917	64.7191	17.8606	0	0.0306761	0.86164	0.0110704	0.0470146
chr1_206337397_206343040	PFKFB2-202,PFKFB2-207			0.214199	0	0	0	0.00669515	0	0.0122886	0.021962	0.0356925	0.419547
chr1_20710061_20710350	NA			5.92507	0	0	0	0	0	0.0345239	0.0911845	0.0531241	NA
chr1_207894241_207894330	NA	5	down-same	64.3441	24.5646	6.06192	0	11.7764	0	0.00808979	0.0153125	0.00930112	0.810668
chr1_2086241_2086330	NA			0	0	0	0	10.3477	0	0.0332057	NA	0.0610137	0.0709501
chr1_209154111_209154220	NA			4.05282	0	0	0	0	0	0.0345239	0.0911845	0.0531241	NA
chr1_210420749_210420913	AC092017.3-201,AC092017.3-203			1.72552	0	0	0	0	0	0.0345239	0.0911845	0.0531241	NA
chr1_211311000_211311112	DTL-201,DTL-203,DTL-206			8.35213	0	1.12866	0	0.866854	0	0.0325591	0.0407313	0.041558	0.809477
chr1_212257651_212257750	NA			11.8139	0	0.419226	0	0	0	0.0391814	0.162687	0.0224812	0.281804
chr1_21270269_21270714	NBPF3-211			0.620228	0	0.046633	0	0	0	0.0355915	0.142189	0.0224812	0.281804
chr1_213227897_213228084	PROX1-AS1-202,PROX1-AS1-225,PROX1-AS1-226,PROX1-AS1-228,PROX1-AS1-234,PROX1-AS1-239,PROX1-AS1-243,PROX1-AS1-249			1.43955	0	0	0	0	0	0.0101114	0.0453235	0.0224812	NA
chr1_214186911_214188638	AC099563.2-201			0.285016	0	0	0	0	0	0.0345239	0.0911845	0.0531241	NA
chr1_21421595_21421637	RAP1GAP-201,RAP1GAP-204,RAP1GAP-205,RAP1GAP-206,RAP1GAP-209,RAP1GAP-211,RAP1GAP-212,RAP1GAP-213			6.36841	0	0	0	0	0	0.0345239	0.0911845	0.0531241	NA
chr1_21528220_21528573	CHM13_T0002639,CHM13_T0002640,USP48-201,USP48-203,USP48-204,USP48-206,USP48-213			0.188776	0	0	0	0	0	0.0345239	0.0911845	0.0531241	NA
chr1_215553151_215553260	NA			8.79991	0	0	0	0	0	0.0345239	0.0911845	0.0531241	NA
chr1_215804525_215804707	ESRRG-201,ESRRG-202,ESRRG-203,ESRRG-204,ESRRG-205,ESRRG-206,ESRRG-207,ESRRG-208,ESRRG-209,ESRRG-212,ESRRG-216,ESRRG-219,ESRRG-221,ESRRG-222,ESRRG-224,ESRRG-225			0	0	6.3611	0	1.68098	0	0.0335703	0.0135109	0.112783	0.178933
chr1_218779051_218779130	NA			26.781	0	0	0	0	0	0.0345239	0.0911845	0.0531241	NA
chr1_219434353_219434442	CHM13_T0018064,RAB3GAP2-202			3.08915	0	0	0	0	0	0.0345239	0.0911845	0.0531241	NA
chr1_219640422_219643327	AC096644.3-201			0.101397	0	0	0	0	0	0.0345239	0.0911845	0.0531241	NA
chr1_222991672_222992956	TP53BP2-208,TP53BP2-201,TP53BP2-202,TP53BP2-210,TP53BP2-211,TP53BP2-214,TP53BP2-203			0.214221	0	0	0	0	0	0.0101114	0.0453235	0.0224812	NA
chr1_223381576_223382685	DEGS1-201,DEGS1-202,DEGS1-203,DEGS1-205			0.187074	0	0	0	0	0	0.0345239	0.0911845	0.0531241	NA
chr1_224311939_224312026	DNAH14-202,DNAH14-217			0	0	32.8527	0	3.86103	0	0.0129955	0.00566722	0.0610137	0.116161
chr1_225375191_225375280	ACBD3-201			4.63664	0	0	0	0	0	0.0345239	0.0911845	0.0531241	NA
chr1_226931661_226931760	NA			23.5087	0	0.255374	0	2.77745	0	0.0446925	0.0667754	0.0471086	0.92292
chr1_227247997_227250282	WNT3A-201			0.0922057	0	0	0	0	0	0.0345239	0.0911845	0.0531241	NA
chr1_2276060_2276162	AC242022.1-201			7.42553	0	0	0	0	0	0.0345239	0.0911845	0.0531241	NA
chr1_22784462_22784697	LACTBL1-201,LACTBL1-202			0.678713	0	0	0	0	0	0.0345239	0.0911845	0.0531241	NA
chr1_227972752_227972870	RNA5S2-1			3.65533	0	0	0	0	0	0.0345239	0.0911845	0.0531241	NA
chr1_228829231_228829781	NUP133-201,NUP133-203,NUP133-204			0.996935	0	0	0	0	0	0.0345239	0.0911845	0.0531241	NA
chr1_228887129_228887439	AL121990.1-201			3.45089	0	0	0	0.0609367	0	0.0424291	0.0453235	0.0883453	0.419547
chr1_229657651_229657730	NA			6.60425	0	0	0	0	0	0.0345239	0.0911845	0.0531241	NA
chr1_230059462_230063977	COG2-201,COG2-202,COG2-203,COG2-208,COG2-209			0.0709352	0	0	0	0	0	0.0345239	0.0911845	0.0531241	NA
chr1_230089461_230089550	NA			7.551	0	0	0	0	0	0.0345239	0.0911845	0.0531241	NA
chr1_230137531_230137570	NA			114.613	0	1.18035	0	0.968737	0	0.0180831	0.0668122	0.0117201	0.469495
chr1_230180691_230180780	NA			61.3381	0	0.284067	0	0	0	0.0103182	0.0667754	0.00924751	0.281804
chr1_230998521_230998620	NA			10.2656	0	0.255374	0	0	0	0.00271798	0.0298422	0.00366021	0.281804
chr1_231564734_231566050	AL353052.2-201			0.704422	0	0	0	0	0	0.00279707	0.021962	0.00924751	NA
chr1_231879384_231879517	SIPA1L2-201,SIPA1L2-203,SIPA1L2-204,SIPA1L2-207,SIPA1L2-208,SIPA1L2-209,SIPA1L2-210,SIPA1L2-211,SIPA1L2-212			5.8614	0	0.19009	0	0.592617	0	0.0445748	0.0773084	0.0410655	0.92292
chr1_233558061_233558170	NA			8.09812	0	0	0	0	0	0.0345239	0.0911845	0.0531241	NA
chr1_233713122_233714625	SLC35F3-201,SLC35F3-202			0.172384	0	0	0	0	0	0.0345239	0.0911845	0.0531241	NA
chr1_234036724_234036940	AL160408.1-201			1.66582	0	0	0	0	0	0.0345239	0.0911845	0.0531241	NA
chr1_235372053_235374220	CHM13_T0019420,CHM13_T0019421,CHM13_T0019422,NID1-201,NID1-202,CHM13_T0019425			1.14569	0	0	0	0	0	0.0345239	0.0911845	0.0531241	NA
chr1_23622251_23623208	PITHD1-201,PITHD1-202	5	down-same	3.60514	0.182967	2.61219	0	0.344659	0	0.0434838	0.875339	0.0199818	0.0337039
chr1_236371921_236371990	NA			20.5506	0	0	0	0.273773	0	0.0382574	0.0453235	0.0773686	0.419547
chr1_237006997_237007156	RYR2-201,RYR2-202			2.87301	0	0	0	0	0	0.0101114	0.0453235	0.0224812	NA
chr1_23704201_23704340	FUCA1-201	5	down-same	94.8576	39.6774	2.79176	0	9.75557	0	0.00301694	0.00543365	0.00711858	0.846667
chr1_237243860_237245297	RYR2-201,RYR2-202,RYR2-203,RYR2-205			0.0348145	0	0.817114	0	0	0	0.0260018	0.115238	0.299677	0.0176767
chr1_237562081_237562310	NA			4.58442	0	0	0	0	0	0.0345239	0.0911845	0.0531241	NA
chr1_238645261_238645290	NA			11.1989	0	0	0	0	0	0.0345239	0.0911845	0.0531241	NA
chr1_238925891_238926380	NA			2.64354	0	0	0	0	0	0.0345239	0.0911845	0.0531241	NA
chr1_239346881_239346920	NA	5	down-same	175.932	51.3353	16.0657	0	21.5793	0	0.0142986	0.0584967	0.00797645	0.267869
chr1_239372531_239372580	NA			67.2731	0	6.3716	0	4.27995	0	0.0499984	0.0867599	0.0322655	0.804247
chr1_240773647_240775508	AL359764.1-201,AL359764.1-203			0.422026	0	0.0135852	0	0.0416361	0	0.0139743	0.0349259	0.018381	0.92292
chr1_241630161_241630230	NA			3.74866	0	0	0	0	0	0.0345239	0.0911845	0.0531241	NA
chr1_242324101_242324180	NA			11.4596	0	0	0	0	0	0.0345239	0.0911845	0.0531241	NA
chr1_242328391_242328580	NA	5	down-same	202.996	89.672	64.5282	0	13.1559	0	0.0260161	0.125425	0.00843766	0.332693
chr1_242350771_242350800	NA	5	down-same	509.561	92.459	113.961	0	19.4021	0	0.012741	0.05976	0.00540738	0.463063
chr1_242440381_242440500	SEPTIN14P21-202			13.5494	0	0	0	0	0	0.0345239	0.0911845	0.0531241	NA
chr1_242747621_242747720	NA			4.48181	0	0	0	0	0	0.0345239	0.0911845	0.0531241	NA
chr1_243322661_243322790	NA			137.273	93.6698	79.9912	38.1332	19.4532	0	0.0386147	0.363102	0.0166246	0.0934381
chr1_243387701_243387760	NA			77.3509	0	58.1806	0	0.640351	0	0.0333743	0.355495	0.0117201	0.0615854
chr1_244539354_244544597	EFCAB2-202,EFCAB2-207,EFCAB2-210,EFCAB2-211			0.376377	0	0	0	0.010005	0	0.0122886	0.021962	0.0356925	0.419547
chr1_245788611_245788700	NA			5.71249	0	0	0	0	0	0.0345239	0.0911845	0.0531241	NA
chr1_246088710_246091850	CHM13_T0019943,CNST-203	2	up-down	0.3874	0	2.20374	0.933099	5.09952	0	0.00504611	0.00129602	0.18865	0.0570389
chr1_246927876_246929223	OR2W5-202,OR2W5-203,OR2W5-201			0.801107	0	0	0	0	0	0.0345239	0.0911845	0.0531241	NA
chr1_247059251_247059500	NA			2.90445	0	0	0	0	0	0.0345239	0.0911845	0.0531241	NA
chr1_25248961_25249060	NA			10.6847	0	0	0	0	0	0.0101114	0.0453235	0.0224812	NA
chr1_26412033_26412984	RPS6KA1-202,RPS6KA1-203,RPS6KA1-204,RPS6KA1-206,RPS6KA1-213,RPS6KA1-216,RPS6KA1-220			0.935949	0	0	0	0	0	0.00279707	0.021962	0.00924751	NA
chr1_26583881_26584010	NA			12.3114	0	0	0	0	0	0.0345239	0.0911845	0.0531241	NA
chr1_27388564_27393492	AHDC1-201,AHDC1-202,AHDC1-206,AHDC1-207,AHDC1-213,AHDC1-217,AHDC1-209,AHDC1-204			0	0	0.246435	0	0	0	0.0236151	0.0683733	NA	0.0445191
chr1_27733626_27734349	RPA2-203,RPA2-204,RPA2-202,RPA2-201			0	0	2.58601	0	0.738204	0	0.0335703	0.0135109	0.112783	0.178933
chr1_28081344_28083288	AL353622.1-201			0.080502	0	0	0	0	0	0.0345239	0.0911845	0.0531241	NA
chr1_28395040_28396003	TRNAU1AP-201,TRNAU1AP-209,TRNAU1AP-202,TRNAU1AP-205,TRNAU1AP-207,TRNAU1AP-204,TRNAU1AP-210,TRNAU1AP-208,TRNAU1AP-203			0.513124	0	0	0	0	0	0.0345239	0.0911845	0.0531241	NA
chr1_28402588_28403353	TRNAU1AP-201,TRNAU1AP-203,TRNAU1AP-204,TRNAU1AP-205,TRNAU1AP-206,TRNAU1AP-207,TRNAU1AP-208,TRNAU1AP-209,TRNAU1AP-210			2.57084	0	0	0	0	0	0.0345239	0.0911845	0.0531241	NA
chr1_29470831_29470950	NA			6.41806	0	0	0	0	0	0.0345239	0.0911845	0.0531241	NA
chr1_31144135_31144228	SNRNP40-201			10.0998	0	0	0	0	0	0.0345239	0.0911845	0.0531241	NA
chr1_31228620_31228691	FABP3-202			15.1144	0	0.356085	0	0	0	0.0430059	0.185338	0.0224812	0.281804
chr1_31490806_31490961	PEF1-201,PEF1-202,PEF1-205,PEF1-206,PEF1-207,PEF1-208,PEF1-204,PEF1-203			0.330274	0	15.1072	0	3.26429	0	0.0302661	0.0198282	0.394467	0.0708209
chr1_31874021_31874110	NA			4.5216	0	0	0	0	0	0.0345239	0.0911845	0.0531241	NA
chr1_31894837_31894970	KHDRBS1-201,KHDRBS1-202,KHDRBS1-203,KHDRBS1-204			0	0	2.06061	0	1.35563	0	0.0379894	0.0308788	0.399416	0.107084
chr1_32242411_32242810	NA	5	down-same	31.0517	4.18075	1.70243	0	9.25502	0	0.0138281	0.00827073	0.034413	0.518834
chr1_32283985_32284367	LRRC37A12P-201			1.76968	0	0	0	0	0	0.0345239	0.0911845	0.0531241	NA
chr1_32371671_32371790	NA			5.62107	0	0	0	0	0	0.0345239	0.0911845	0.0531241	NA
chr1_32539693_32541647	SYNC-202,SYNC-201	5	down-same	1.87313	0.284092	0.358249	0	0.126691	0	0.0250961	0.239355	0.00797645	0.113988
chr1_32554689_32555868	SYNC-201,SYNC-202,SYNC-203,SYNC-204			2.68536	0	0.320949	0	0	0	0.0470641	0.210241	0.0224812	0.281804
chr1_33194231_33194310	NA			3.01494	0	0	0	0	0	0.0345239	0.0911845	0.0531241	NA
chr1_33508213_33508400	CSMD2-201,CSMD2-204,CSMD2-205,CSMD2-206,CSMD2-210			11.3619	0	0	0	0	0	0.0345239	0.0911845	0.0531241	NA
chr1_33672310_33672431	CSMD2-201,CSMD2-202,CSMD2-205,CSMD2-206,CSMD2-208,CSMD2-210			1.62787	0	0	0	0	0	0.0345239	0.0911845	0.0531241	NA
chr1_35612393_35612457	CLSPN-201,CLSPN-202,CLSPN-203,CLSPN-206			4.74583	0	0	0	0	0	0.0345239	0.0911845	0.0531241	NA
chr1_36017501_36017590	NA	2	up-down	69.5453	24.5277	303.703	347.13	128.037	0	0.0439687	0.0266957	0.948893	0.0380009
chr1_36330702_36332137	CSF3R-201,CSF3R-202,CSF3R-203,CSF3R-204,CSF3R-205,CSF3R-207,CSF3R-210,CSF3R-211,CSF3R-212,CSF3R-206			0.537365	0	0.0704725	0	0.0526561	0	0.0487556	0.0891572	0.0410655	0.846557
chr1_37241461_37241510	NA			24.41	0	0	0	0	0	0.0101114	0.0453235	0.0224812	NA
chr1_38882511_38882590	AKIRIN1-201,AKIRIN1-202,AKIRIN1-203,AKIRIN1-204	5	down-same	54.3928	5.54113	2.10144	0	7.1909	0	0.0283616	0.017606	0.073035	0.435997
chr1_39151310_39151416	MACF1-203,MACF1-204,MACF1-220,MACF1-224,MACF1-227,MACF1-229,MACF1-231,MACF1-232,MACF1-235,MACF1-236			0	0	47.6654	0	0.921777	0	0.0190938	0.0135109	0.208392	0.0801421
chr1_3936251_3936693	LINC01777-201,LINC01777-211,LINC01777-205,LINC01777-206,LINC01777-209,LINC01777-204			0.780587	0	0	0	0	0	0.0345239	0.0911845	0.0531241	NA
chr1_39614814_39618207	PPIE-201,PPIE-202,PPIE-203,PPIE-204,PPIE-207,PPIE-209,PPIE-211,PPIE-212,PPIE-214,PPIE-215,PPIE-210			0.0736468	0	0.0122321	0	0	0	0.0430059	0.185338	0.0224812	0.281804
chr1_39721101_39721190	NA			16.8581	0	0.233165	0	0	0	0.0355915	0.142189	0.0224812	0.281804
chr1_39947990_39948088	PPT1-201,PPT1-203,PPT1-204,PPT1-205,PPT1-207,PPT1-208,PPT1-209,PPT1-210,PPT1-211,PPT1-212,PPT1-213,PPT1-215,PPT1-217,PPT1-218,PPT1-219			0	0	4.90211	0	0	0	0.0236151	0.0683733	NA	0.0445191
chr1_40285738_40285903	SMAP2-201,SMAP2-202,SMAP2-205,SMAP2-206			3.17943	0	0.306449	0	0	0	0.0391814	0.162687	0.0224812	0.281804
chr1_40315091_40315180	NA			11.3337	0	0	0	0	0	0.0345239	0.0911845	0.0531241	NA
chr1_4086197_4086319	LINC01646-201,LINC01646-203,LINC01646-204,LINC01646-206,LINC01646-208	2	up-down	2.95766	0	35.8126	21.9659	19.6612	0	0.0419863	0.00888113	0.0860181	0.581071
chr1_41531521_41531610	NA			6.82564	0	0	0	0	0	0.0345239	0.0911845	0.0531241	NA
chr1_42798073_42800248	SLC2A1-203,SLC2A1-208,SLC2A1-211,SLC2A1-213,SLC2A1-215,SLC2A1-212,SLC2A1-210			0.655591	0	0.0858691	0	0	0	0.0430059	0.185338	0.0224812	0.281804
chr1_43152383_43153614	C1orf210-202,C1orf210-201			0.0726105	0	0	0	0	0	0.0345239	0.0911845	0.0531241	NA
chr1_43233499_43233751	CDC20-201,CDC20-202,CDC20-204			0.203145	0	0.329392	0	5.32662	0	0.0169215	0.957403	0.0248137	0.0360188
chr1_43303244_43304740	SZT2-209,SZT2-210,SZT2-214,SZT2-218,SZT2-219			0.89227	0	0.245823	0	0.0757635	0	0.0369578	0.193228	0.0136533	0.202423
chr1_43477331_43477485	CHM13_T0005476,CHM13_T0005477,PTPRF-201,PTPRF-203,PTPRF-204,PTPRF-205,PTPRF-206,PTPRF-209,PTPRF-215,PTPRF-210			4.2947	0	0.656675	0	1.11041	0	0.0460412	0.0473347	0.0596813	0.747856
chr1_43895345_43895459	SLC6A9-203,SLC6A9-205,SLC6A9-206,SLC6A9-207,SLC6A9-208,SLC6A9-209,SLC6A9-212			1.65204	0	0	0	0	0	0.0345239	0.0911845	0.0531241	NA
chr1_44907629_44907889	ZSWIM5-201			1.69982	0	0	0	0	0	0.0345239	0.0911845	0.0531241	NA
chr1_45798891_45798980	NA			3.13794	0	0	0	0	0	0.0345239	0.0911845	0.0531241	NA
chr1_46173964_46174855	LRRC41-202,LRRC41-201,LRRC41-203,LRRC41-205,LRRC41-206,LRRC41-207			0.575025	0	0	0	0	0	0.0345239	0.0911845	0.0531241	NA
chr1_46409201_46409300	TMEM275-201	2	up-down	48.9924	0	105.983	66.3972	22.2857	0	0.0431091	0.0888307	0.501078	0.0181621
chr1_46551899_46555876	EFCAB14-210,EFCAB14-201,EFCAB14-207,EFCAB14-203,EFCAB14-204,EFCAB14-214,EFCAB14-215,EFCAB14-209,EFCAB14-206,EFCAB14-208			3.36831	2.27372	11.8066	8.91983	6.43631	4.14633	0.0344383	0.00690357	0.455142	0.119174
chr1_46569058_46569541	EFCAB14-201,EFCAB14-202,EFCAB14-203,EFCAB14-204,EFCAB14-205,EFCAB14-207,EFCAB14-208,EFCAB14-209,EFCAB14-210,EFCAB14-213,EFCAB14-214,EFCAB14-215			0.357951	0	7.25438	0	0.855907	0	0.0378806	0.0381425	0.972828	0.0437924
chr1_46569105_46569329	EFCAB14-AS1-201,EFCAB14-AS1-202			0.660162	0	15.3643	0	1.84555	0	0.0414336	0.0440911	0.972828	0.0437924
chr1_48469614_48469766	AGBL4-201,AGBL4-204,AGBL4-205			14.1128	0	0	0	0	0	0.0345239	0.0911845	0.0531241	NA
chr1_48628721_48628800	NA			9.40539	0	0	0	0	0	0.0345239	0.0911845	0.0531241	NA
chr1_51130509_51131378	AL162430.1-201			0.0950031	0	0	0	0	0	0.0345239	0.0911845	0.0531241	NA
chr1_51485851_51485950	NA			5.90529	0	0	0	0	0	0.0101114	0.0453235	0.0224812	NA
chr1_51672339_51672391	CHM13_T0006517,CHM13_T0006520,NRDC-201,NRDC-202,NRDC-203,NRDC-210,NRDC-213,NRDC-214	4	same-up	60.9216	22.4974	171.551	51.5163	321.328	354.119	0.0357734	0.263794	0.0112377	0.193405
chr1_51672670_51672718	CHM13_T0006517,CHM13_T0006520,NRDC-201,NRDC-202,NRDC-203,NRDC-210,NRDC-213,NRDC-214	4	same-up	61.9088	17.8447	165.376	55.8093	313.836	340.845	0.0343704	0.263794	0.0112377	0.179203
chr1_52287149_52287308	PRPF38A-201,PRPF38A-202,PRPF38A-203			1.08152	0	0	0	0	0	0.0345239	0.0911845	0.0531241	NA
chr1_52290038_52290543	PRPF38A-201,PRPF38A-203			0.624704	0	0	0	0	0	0.0345239	0.0911845	0.0531241	NA
chr1_53081221_53085758	CPT2-206,CPT2-201,CPT2-202,CPT2-203,CPT2-204,CPT2-205,CPT2-207,CPT2-208,CPT2-209,CPT2-210			0.0790039	0	0	0	0	0	0.0345239	0.0911845	0.0531241	NA
chr1_54481141_54482740	ACOT11-201,ACOT11-202,ACOT11-204,ACOT11-205,ACOT11-203			0.550538	0	0	0	0	0	0.00279707	0.021962	0.00924751	NA
chr1_54496369_54496593	FAM151A-201,FAM151A-202			1.11501	0	0	0	0	0	0.0345239	0.0911845	0.0531241	NA
chr1_54952696_54952807	USP24-203,USP24-201,USP24-205			3.25884	0	0	0	0	0	0.0345239	0.0911845	0.0531241	NA
chr1_55323551_55323650	NA			11.8973	0	0	0	0	0	0.0345239	0.0911845	0.0531241	NA
chr1_5646793_5646925	CHD5-201,CHD5-202,CHD5-203,CHD5-206	5	down-same	54.701	18.6583	3.99889	0	18.5194	0	0.0177669	0.00888113	0.0588828	0.337256
chr1_5693501_5693600	NA			9.64942	0	0.838452	0	0	0	0.0115181	0.0773084	0.00924751	0.281804
chr1_5710666_5712462	RPL22-201,RPL22-206,RPL22-207,RPL22-205,RPL22-204	2	up-down	1.92986	0	5.80513	3.26273	1.58114	0	0.0469138	0.067462	0.816539	0.022996
chr1_5744880_5746943	RNF207-201,RNF207-204,RNF207-209			0.154976	0	0	0	0	0	0.0345239	0.0911845	0.0531241	NA
chr1_58416755_58417270	OMA1-201,OMA1-202,OMA1-203,OMA1-204,OMA1-205,OMA1-206,OMA1-211			1.09118	0	0	0	5.61663	0	0.0291181	0.0911845	0.222853	0.0110814
chr1_58877996_58878814	PHBP3-201			0.855114	0	0	0	0	0	0.0101114	0.0453235	0.0224812	NA
chr1_59879534_59879613	C1orf87-201,C1orf87-202,C1orf87-203,C1orf87-204,C1orf87-205			2.88286	0	0	0	0	0	0.0345239	0.0911845	0.0531241	NA
chr1_5992764_5993214	PLEKHG5-201,PLEKHG5-202,PLEKHG5-203,PLEKHG5-204,PLEKHG5-205,PLEKHG5-206,PLEKHG5-207,PLEKHG5-208,PLEKHG5-209,PLEKHG5-210,PLEKHG5-211,PLEKHG5-213,PLEKHG5-215,PLEKHG5-221,PLEKHG5-223,PLEKHG5-219,PLEKHG5-212			1.10426	0	0	0	0	0	0.0101114	0.0453235	0.0224812	NA
chr1_5995186_5995318	PLEKHG5-201,PLEKHG5-202,PLEKHG5-203,PLEKHG5-204,PLEKHG5-205,PLEKHG5-206,PLEKHG5-207,PLEKHG5-208,PLEKHG5-209,PLEKHG5-210,PLEKHG5-211,PLEKHG5-212,PLEKHG5-213,PLEKHG5-215,PLEKHG5-219,PLEKHG5-221,PLEKHG5-223,PLEKHG5-229			1.48714	0	0	0	0	0	0.0345239	0.0911845	0.0531241	NA
chr1_6177193_6177266	DNAJC11-201,DNAJC11-202,DNAJC11-204,DNAJC11-210			0	0	5.22285	0	0	0	0.0236151	0.0683733	NA	0.0445191
chr1_62356271_62357575	CHM13_T0007381,CHM13_T0007382,CHM13_T0007383,CHM13_T0007384,DOCK7-201,DOCK7-202,DOCK7-204,DOCK7-208,DOCK7-211,DOCK7-212,DOCK7-217,DOCK7-218,DOCK7-219,DOCK7-223,DOCK7-231,DOCK7-236,DOCK7-237,DOCK7-225			0	0	0	0	3.44268	0	0.0332057	NA	0.0610137	0.0709501
chr1_62697156_62697486	ATG4C-201,ATG4C-202,ATG4C-203,ATG4C-205			0.78381	0	0	0	0	0	0.0345239	0.0911845	0.0531241	NA
chr1_63606921_63607010	NA			4.18418	0	0	0	0	0	0.0101114	0.0453235	0.0224812	NA
chr1_63862481_63862670	NA			5.52045	0	13.1008	0	0	0	0.019612	0.801045	0.00924751	0.00678498
chr1_63915961_63916040	NA			3.53514	0	0	0	0	0	0.0345239	0.0911845	0.0531241	NA
chr1_64428722_64428784	CACHD1-201,CACHD1-204,CACHD1-205,CACHD1-206			0	0	0	0	17.956	0	0.0332057	NA	0.0610137	0.0709501
chr1_64551438_64551554	CACHD1-201,CACHD1-202,CACHD1-204,CACHD1-205,CACHD1-206			1.21561	0	9.31963	0	3.62431	0	0.0493231	0.0508045	0.91861	0.0497263
chr1_64559347_64559424	CACHD1-201,CACHD1-202,CACHD1-204,CACHD1-205,CACHD1-206			4.64635	0	0	0	0	0	0.0345239	0.0911845	0.0531241	NA
chr1_64791621_64791660	NA	5	down-same	50.3979	56.7517	22.5662	0	9.63371	0	0.0462758	0.15786	0.0168676	0.397158
chr1_67975948_67976228	WLS-202			0.0446683	0	2.56756	0	0	0	0.0233363	0.0996252	0.299677	0.0176767
chr1_68351536_68354453	DEPDC1-201,DEPDC1-202,DEPDC1-203,DEPDC1-204			0	0	0.418339	0	0.0129519	0	0.0245402	0.0308788	0.399416	0.0615854
chr1_68929741_68929830	LINC01707-202,LINC01707-206,LINC01707-204,LINC01707-207,LINC01707-205,LINC01707-201,LINC01707-203			38.9411	0	0	0	0	0	0.0345239	0.0911845	0.0531241	NA
chr1_6917951_6918090	NA			20.5644	0	0	0	5.93455	0	0.0469336	0.0453235	0.100544	0.419547
chr1_69585408_69587250	AL117353.1-201			1.09223	0	0	0	0	0	0.0345239	0.0911845	0.0531241	NA
chr1_70023294_70024394	LRRC40-201			0	0	0.777321	0	0	0	0.0236151	0.0683733	NA	0.0445191
chr1_70108582_70110895	SRSF11-207,SRSF11-214,SRSF11-210,SRSF11-211,SRSF11-213,SRSF11-201,SRSF11-212,SRSF11-202,SRSF11-203,SRSF11-204,SRSF11-215	2	up-down	0.483707	0	3.6988	1.08542	1.49802	0	0.0453535	0.0111728	0.874214	0.0978309
chr1_70408729_70409695	CHORDC1P5-201			0.0451719	0	0	0	0	0	0.0345239	0.0911845	0.0531241	NA
chr1_70638399_70638497	LINC01788-204,LINC01788-202			0	0	5.52786	0	0.192759	0	0.0274846	0.0308788	0.399416	0.0711041
chr1_70943679_70945514	ZRANB2-201,ZRANB2-204,ZRANB2-205,ZRANB2-207,ZRANB2-202,ZRANB2-203,ZRANB2-206	2	up-down	0.0682867	0	2.96338	0.893584	0.363871	0	0.0154038	0.0139865	0.733225	0.0281963
chr1_70944767_70945185	ZRANB2-AS1-201,ZRANB2-AS1-202	2	up-down	0.299775	0	12.8276	1.57256	1.12987	0	0.0172091	0.0164047	0.780346	0.0281963
chr1_71273677_71285305	NEGR1-202,NEGR1-201,NEGR1-204			0.0867032	0	0.300156	0	0	0	0.0193819	0.758086	0.00924751	0.00678498
chr1_73454191_73454270	NA			3.98986	0	0	0	0	0	0.0345239	0.0911845	0.0531241	NA
chr1_73602631_73602740	NA			19.5305	0	0	0	0	0	0.0345239	0.0911845	0.0531241	NA
chr1_7500287_7500346	PARK7-201,PARK7-202,PARK7-203,PARK7-205,PARK7-206,PARK7-207,PARK7-208,PARK7-209,PARK7-210			0.173534	0	54.1299	0	0	0	0.0233363	0.0996252	0.299677	0.0176767
chr1_75735389_75735563	MSH4-201			3.38545	0	0	0	0	0	0.0345239	0.0911845	0.0531241	NA
chr1_75857077_75857299	AC092813.1-201,AC092813.1-202,AC092813.1-203,AC092813.1-204,AC092813.1-205,AC092813.1-206,AC092813.1-207,AC092813.1-208,AC092813.1-209,AC092813.1-210,AC092813.1-211,AC092813.1-212,AC092813.1-213,AC092813.1-214,AC092813.1-215,AC092813.1-216,AC092813.1-217,AC092813.1-218,AC092813.1-219,AC092813.1-220,AC092813.1-221,AC092813.1-222,AC092813.1-223,AC092813.1-224,AC092813.1-225			0	0	8.46747	0	13.3386	0	0.038554	0.0135109	0.0169338	1
chr1_76086571_76086790	NA			4.26351	0	0	0	0	0	0.0345239	0.0911845	0.0531241	NA
chr1_76229481_76229500	NA			618.201	0	89.4489	0	0	0	0.0115605	0.176322	0.00366021	0.110381
chr1_76537424_76538173	TPI1P1-201	7	up-down	3.26182	0.949467	11.7438	12.9366	13.5811	7.58131	0.0266595	0.011349	0.0365142	0.736178
chr1_7737475_7737638	RNU1-7P-201			0	0	3.72041	0	0	0	0.0236151	0.0683733	NA	0.0445191
chr1_7903611_7903650	NA			16.8234	0	0	0	0	0	0.0345239	0.0911845	0.0531241	NA
chr1_80952081_80952230	NA			9.12637	0	0	0	0	0	0.0345239	0.0911845	0.0531241	NA
chr1_84054625_84054789	PRKACB-202,PRKACB-204,PRKACB-206,PRKACB-207,PRKACB-208,PRKACB-213,PRKACB-217,PRKACB-218,PRKACB-219			2.83096	0	0	0	0	0	0.0345239	0.0911845	0.0531241	NA
chr1_84075646_84078964	PRKACB-202,PRKACB-204,PRKACB-206,PRKACB-207,PRKACB-208,PRKACB-213,PRKACB-217,PRKACB-218,PRKACB-219			0.238737	0	0.465762	0	0	0	0.0370999	0.378067	0.00924751	0.110381
chr1_84323298_84323713	RPF1-201,RPF1-202			1.76943	0	0	0	0	0	0.0345239	0.0911845	0.0531241	NA
chr1_84704081_84704170	NA			3.41185	0	0	0	0	0	0.0345239	0.0911845	0.0531241	NA
chr1_85423225_85425398	CCN1-201,CCN1-203,CCN1-204,CCN1-205,CCN1-206			1.07202	0.141393	0.378762	0	0.575773	0	0.0490384	0.0730353	0.0376017	0.859478
chr1_86225749_86227107	ODF2L-213,ODF2L-216,ODF2L-201,ODF2L-202,ODF2L-203,ODF2L-204,ODF2L-218			0.779543	0	0	0	0	0	0.0345239	0.0911845	0.0531241	NA
chr1_86873491_86873580	NA			10.6419	0	0	0	0	0	0.0345239	0.0911845	0.0531241	NA
chr1_88356630_88358553	PKN2-AS1-209			0.897064	0	0	0	0	0	0.0345239	0.0911845	0.0531241	NA
chr1_89085231_89085300	NA			44.3885	0	0	0	0	0	0.0345239	0.0911845	0.0531241	NA
chr1_89375321_89375410	NA			13.4423	0	0	0	0	0	0.0345239	0.0911845	0.0531241	NA
chr1_91561156_91561296	CHM13_T0008914,TGFBR3-201,TGFBR3-202,TGFBR3-204,TGFBR3-207,TGFBR3-209,TGFBR3-210	5	down-same	12.3544	0.511925	6.01476	0	0.674656	0	0.02133	0.300325	0.00577624	0.0817968
chr1_91563900_91564052	CHM13_T0008914,TGFBR3-201,TGFBR3-202,TGFBR3-204,TGFBR3-207,TGFBR3-209,TGFBR3-210			2.19403	0	0.533839	0	0	0	0.0430059	0.185338	0.0224812	0.281804
chr1_91564479_91564816	CHM13_T0008914,TGFBR3-201,TGFBR3-202,TGFBR3-204,TGFBR3-207,TGFBR3-208,TGFBR3-209,TGFBR3-210			0.799316	0	0	0	0	0	0.0345239	0.0911845	0.0531241	NA
chr1_91859013_91859233	BRDT-202,BRDT-203,BRDT-204,BRDT-205,BRDT-206			0.558464	0	3.28009	0	0	0	0.0288861	0.132714	0.299677	0.0176767
chr1_92023169_92023308	BTBD8-202,BTBD8-204,BTBD8-205,BTBD8-206,BTBD8-208	4	same-up	6.32938	0	5.27729	0	36.0005	19.2792	0.0488047	0.825586	0.0600148	0.0376017
chr1_92679921_92680435	RPL5-201,RPL5-202,RPL5-203,RPL5-204,RPL5-208,RPL5-209,RPL5-211,RPL5-210			0.822282	0	8.25325	0	0.267478	0	0.0175447	0.0668122	0.462409	0.0110814
chr1_92961064_92961212	MTF2-201,MTF2-202,MTF2-203,MTF2-205,MTF2-206,MTF2-207,MTF2-211,MTF2-212,MTF2-213,MTF2-214			0	0	3.1802	0	0	0	0.0236151	0.0683733	NA	0.0445191
chr1_93519771_93519850	NA			6.39177	0	0	0	0	0	0.0345239	0.0911845	0.0531241	NA
chr1_93893830_93894158	ABCA4-208			3.35117	0	0	0	0	0	0.0345239	0.0911845	0.0531241	NA
chr1_94079619_94079855	ARHGAP29-201,ARHGAP29-202,ARHGAP29-205,CHM13_T0009150			4.22252	0	0	0	0	0	0.0345239	0.0911845	0.0531241	NA
chr1_94598051_94598290	NA	2	up-down	87.9784	5.12844	99.7856	38.4506	25.3787	0	0.0418269	0.265965	0.397094	0.0073289
chr1_94672525_94672667	SLC44A3-201,SLC44A3-202,SLC44A3-203,SLC44A3-204,SLC44A3-206,SLC44A3-207,SLC44A3-209,SLC44A3-205			14.834	0	1.76522	0	0	0	0.0251746	0.207946	0.00924751	0.110381
chr1_94909992_94910585	ALG14-AS1-201			22.9542	6.10496	26.0535	21.1135	8.4568	0	0.0200854	0.0531895	0.627916	0.00677414
chr1_96633034_96633340	PTBP2-204,PTBP2-201,PTBP2-202,PTBP2-203,PTBP2-207,PTBP2-209,PTBP2-211,PTBP2-212,PTBP2-213,PTBP2-214,PTBP2-215,PTBP2-216,PTBP2-217,PTBP2-218,PTBP2-219,PTBP2-208,PTBP2-210			0.36121	0	0	0	0	0	0.0345239	0.0911845	0.0531241	NA
chr1_97022121_97022190	NA			3.33638	0	0	0	0	0	0.0345239	0.0911845	0.0531241	NA
chr1_9755225_9755347	KIF1B-204			2.47346	0	0	0	0	0	0.0345239	0.0911845	0.0531241	NA
chr1_98296301_98296330	NA	6	up-down	247.436	48.4077	486.941	92.4082	23.0695	0	0.00904701	0.440207	0.0216312	0.00339246
chr1_98846421_98846510	NA			14.3524	0	0	0	0	0	0.0345239	0.0911845	0.0531241	NA
chr10_100498145_100498244	NA			6.75808	0	0	0	0	0	0.0345239	0.0911845	0.0531241	NA
chr10_100542149_100542288	AL133353.1-201			1.01616	0	0	0	0	0	0.0345239	0.0911845	0.0531241	NA
chr10_101206115_101206154	NA	5	down-same	31.1092	15.7562	5.94442	0	2.50534	0	0.0244935	0.087642	0.0115795	0.439232
chr10_101289724_101296680	OLMALINC-203,OLMALINC-207,OLMALINC-213,OLMALINC-225,OLMALINC-202			0.0651012	0	0	0	0.137532	0	0.0342071	0.0102744	0.282121	0.0709501
chr10_101779145_101779234	NA			4.27685	0	0	0	0	0	0.0345239	0.0911845	0.0531241	NA
chr10_102496915_102497024	NA			5.27437	0	0	0	0	0	0.0345239	0.0911845	0.0531241	NA
chr10_103338826_103341284	RPARP-AS1-208,RPARP-AS1-201,RPARP-AS1-202,RPARP-AS1-203,RPARP-AS1-204,RPARP-AS1-206,RPARP-AS1-209,RPARP-AS1-210,RPARP-AS1-211,RPARP-AS1-212,RPARP-AS1-213			0.430325	0	0	0	0	0	0.0101114	0.0453235	0.0224812	NA
chr10_104062730_104063143	NT5C2-219			0.0302836	0	1.70058	0	0	0	0.0233363	0.0996252	0.299677	0.0176767
chr10_105094076_105094146	CFAP43-201,CFAP43-202,CFAP43-203,CFAP43-204			17.6418	0	0	0	0	0	0.0345239	0.0911845	0.0531241	NA
chr10_105488065_105488124	NA			4.55996	0	0	0	0	0	0.0345239	0.0911845	0.0531241	NA
chr10_108189955_108189994	NA	5	down-same	92.4455	6.7346	86.8266	0	2.79813	0	0.0425217	0.810465	0.0133161	0.0549586
chr10_110748625_110749171	XPNPEP1-201,XPNPEP1-203,XPNPEP1-213,XPNPEP1-218,XPNPEP1-202			0.137441	0	2.55539	0	0.138391	0	0.0301093	0.0574536	0.962838	0.0310779
chr10_110759383_110761726	XPNPEP1-211,XPNPEP1-202,XPNPEP1-203,XPNPEP1-213,XPNPEP1-216,XPNPEP1-218,XPNPEP1-227,XPNPEP1-229,XPNPEP1-225,XPNPEP1-209,XPNPEP1-201	5	down-same	1.55789	0.537566	0.884334	0	0.264455	0	0.0328891	0.115907	0.0120621	0.675043
chr10_11115545_11115614	NA			0.445152	0	13.5573	0	40.0347	0	0.0344865	0.255042	0.0115795	0.207842
chr10_11125425_11125504	NA			2.75574	0	0	0	0	0	0.0345239	0.0911845	0.0531241	NA
chr10_113639475_113639574	NA			3.80578	0	0	0	0	0	0.0345239	0.0911845	0.0531241	NA
chr10_114916145_114916174	NA			423.481	0	5.53505	0	8.93504	0	0.0352497	0.0407313	0.0469971	0.747856
chr10_116839073_116843416	ATRNL1-201,ATRNL1-203,ATRNL1-211			0.09192	0	0	0	0	0	0.0345239	0.0911845	0.0531241	NA
chr10_117071725_117071814	NA			4.40497	0	0	0	0	0	0.0345239	0.0911845	0.0531241	NA
chr10_118330445_118330464	NA			34.5322	0	0	0	0	0	0.0345239	0.0911845	0.0531241	NA
chr10_11953966_11954064	UPF2-201,UPF2-202,UPF2-203			0	0	0	0	2.95502	0	0.0332057	NA	0.0610137	0.0709501
chr10_119673855_119673954	AL157388.1-202			23.0706	0	0	0	0	0	0.0345239	0.0911845	0.0531241	NA
chr10_119924005_119924094	NA			129.138	85.6153	108.795	71.1146	46.3714	18.2304	0.0231572	0.679531	0.0130339	0.0366678
chr10_120417205_120417224	NA	5	down-same	180.116	91.0939	119.314	0	18.0171	0	0.0383114	0.219112	0.0114459	0.236903
chr10_120689097_120689225	INPP5F-201,INPP5F-207,INPP5F-208,INPP5F-211,INPP5F-212,INPP5F-214,INPP5F-215,INPP5F-216,INPP5F-217,INPP5F-218,INPP5F-219,INPP5F-221			0	0	0.395031	0	8.40316	0	0.043729	0.335234	0.0325179	0.134322
chr10_121336985_121337074	NA			4.47984	0	0	0	0	0	0.0345239	0.0911845	0.0531241	NA
chr10_121700525_121700584	NA			5.63962	0	0	0	0	0	0.0345239	0.0911845	0.0531241	NA
chr10_12183764_12184140	NUDT5-208,NUDT5-201,NUDT5-202,NUDT5-203,NUDT5-204,NUDT5-206,NUDT5-207,NUDT5-209			0	0	1.49059	0	0	0	0.00602162	0.0308788	NA	0.0176767
chr10_122164585_122164664	NA			6.88242	0	0	0	0	0	0.0345239	0.0911845	0.0531241	NA
chr10_12260547_12261555	CDC123-201,CDC123-202,CDC123-206,CDC123-208,CDC123-209,CDC123-204			0.529276	0	0	0	0	0	0.0345239	0.0911845	0.0531241	NA
chr10_122607175_122607264	RPS15AP5-201			3.21281	0	0	0	0	0	0.0345239	0.0911845	0.0531241	NA
chr10_124357365_124357464	NA			13.1169	0	0.419226	0	0.816496	0	0.0402846	0.0773084	0.0356925	0.92292
chr10_124475765_124475964	NA			3.01331	0	0	0	0	0	0.0345239	0.0911845	0.0531241	NA
chr10_126622911_126623099	EDRF1-201,EDRF1-202,EDRF1-204,EDRF1-205,EDRF1-206,EDRF1-208,EDRF1-209			0	0	5.68398	0	3.74011	0	0.0467509	0.0135109	0.0325179	0.617948
chr10_126713035_126713124	BCCIP-201,BCCIP-202,BCCIP-203,BCCIP-205			9.79768	0	0	0	0	0	0.0101114	0.0453235	0.0224812	NA
chr10_126735601_126736171	BCCIP-203			0	0	0.733757	0	0	0	0.0236151	0.0683733	NA	0.0445191
chr10_127392565_127392644	NA			6.59438	0	0	0	0	0	0.0345239	0.0911845	0.0531241	NA
chr10_128790105_128790134	NA			9.70845	0	0	0	0	0	0.0345239	0.0911845	0.0531241	NA
chr10_128827904_128828209	AL158166.2-201			4.86208	0	0	0	0	0	0.0345239	0.0911845	0.0531241	NA
chr10_12908605_12908624	NA			66.02	0	0	0	0	0	0.0101114	0.0453235	0.0224812	NA
chr10_129328635_129328724	NA			10.5439	0	5.09717	0	0	0	0.0308674	0.284462	0.00924751	0.110381
chr10_129364485_129364504	NA			21.543	0	0	0	0	0	0.0345239	0.0911845	0.0531241	NA
chr10_13011315_13011454	NA			19.0392	0	0	0	0	0	0.0345239	0.0911845	0.0531241	NA
chr10_130922095_130922124	NA			89.5737	0	0	0	2.71786	0	0.013772	0.021962	0.0410655	0.419547
chr10_133867842_133867969	CFAP46-202			1.87544	0	0	0	0	0	0.0345239	0.0911845	0.0531241	NA
chr10_134317601_134318049	ECHS1-201			0.083753	0	13.4827	0	0.381703	0	0.0155816	0.0198282	0.642548	0.0294538
chr10_134505426_134505853	SYCE1-203,SYCE1-205,SYCE1-201			7.57812	0	0	0	0	0	0.0101114	0.0453235	0.0224812	NA
chr10_13451521_13452534	BEND7-208,BEND7-201			0.0740797	0	3.30769	0	0.126375	0	0.0455162	0.0420358	0.698918	0.0624966
chr10_134575320_134577029	FRG2B-201,FRG2B-202			0.942093	0	0	0	0	0	0.0345239	0.0911845	0.0531241	NA
chr10_13472545_13473123	BEND7-208			4.74802	0	0	0	0.272263	0	0.0424291	0.0453235	0.0883453	0.419547
chr10_15000766_15000984	MEIG1-203			1.75345	0	0	0	0.185397	0	0.013772	0.021962	0.0410655	0.419547
chr10_15211075_15211234	NA			5.34604	0	1.69668	0	0	0	0.0430059	0.185338	0.0224812	0.281804
chr10_15893405_15893604	NA			47.6889	0	0	0	0	0	0.0345239	0.0911845	0.0531241	NA
chr10_16199725_16199754	NA	5	down-same	383.862	92.459	101.186	0	30.4558	0	0.0464767	0.263794	0.0132092	0.241163
chr10_16342365_16342444	NA	5	down-same	134.663	1.10823	35.8809	0	4.70677	0	0.0421895	0.230422	0.015279	0.177804
chr10_16529491_16532189	PTER-201,PTER-202,PTER-203,PTER-205			0.710828	0	0	0	0	0	0.0101114	0.0453235	0.0224812	NA
chr10_17680725_17680884	NA			65.2192	0	0	0	0	0	0.0345239	0.0911845	0.0531241	NA
chr10_18564711_18565399	AL450384.2-201,NSUN6-201,NSUN6-206			0	0	0.74577	0	0.0274569	0	0.0274846	0.0308788	0.399416	0.0711041
chr10_19407183_19407428	MALRD1-202,MALRD1-204			1.30151	0	0	0	0	0	0.0345239	0.0911845	0.0531241	NA
chr10_24834610_24836078	AL157385.2-201			0.0297248	0	0	0	0	0	0.0345239	0.0911845	0.0531241	NA
chr10_2498403_2499191	LINC02645-211			5.40875	0.666623	0.608108	0	0.294334	0	0.0182337	0.0492884	0.0133161	0.749977
chr10_25072685_25072774	NA	5	down-same	78.7884	56.7887	25.4023	0	8.50697	0	0.0361021	0.140744	0.0141428	0.265197
chr10_26236355_26237044	MYO3A-205,MYO3A-207,MYO3A-208,MYO3A-209,MYO3A-210			2.27908	0	0.183469	0	0.0274171	0	0.0397595	0.0891572	0.030931	0.846557
chr10_26411439_26411994	AL355798.1-201			0.391979	0	0	0	0	0	0.0101114	0.0453235	0.0224812	NA
chr10_2724356_2726194	AL355361.1-201			0.241094	0	0	0	0	0	0.0345239	0.0911845	0.0531241	NA
chr10_27270336_27270896	ACBD5-201,ACBD5-202,ACBD5-203,ACBD5-204,ACBD5-205,ACBD5-206,ACBD5-207,ACBD5-208			0.150569	0	0	0	0	0	0.0345239	0.0911845	0.0531241	NA
chr10_27446035_27446214	PTCHD3-201,PTCHD3-202,PTCHD3-203			13.9887	0	0	0	0	0	0.0101114	0.0453235	0.0224812	NA
chr10_28037305_28037414	NA			5.47925	0	0	0	0	0	0.0345239	0.0911845	0.0531241	NA
chr10_28038455_28038644	NA			6.67482	0	0	0	0	0	0.0101114	0.0453235	0.0224812	NA
chr10_28295767_28296265	AL355501.1-201			1.62889	0	0	0	0	0	0.0345239	0.0911845	0.0531241	NA
chr10_29217355_29217514	NA			6.15192	0	0	0	0	0	0.0345239	0.0911845	0.0531241	NA
chr10_3012625_3012917	AL731533.1-201			4.23238	0	0.56854	0	0	0	0.0142446	0.102427	0.00924751	0.281804
chr10_30333851_30337091	AL353796.1-201			0.290262	0	0.00780309	0	0	0	0.0103182	0.0667754	0.00924751	0.281804
chr10_3034605_3034704	AL731533.3-201			15.6648	0	0	0	0	0	0.0345239	0.0911845	0.0531241	NA
chr10_30449185_30449334	NA			303.229	138.939	184.132	56.6371	24.7023	0	0.0285011	0.571839	0.0132045	0.0520877
chr10_35071045_35071114	NA			9.24924	0	0.601498	0	0	0	0.0430059	0.185338	0.0224812	0.281804
chr10_35464705_35464894	NA			0	0	0	0	4.53828	0	0.0332057	NA	0.0610137	0.0709501
chr10_3610915_3611004	NA			18.5644	0	0	0	0	0	0.0345239	0.0911845	0.0531241	NA
chr10_3626775_3626854	NA			3.56386	0	0	0	0	0	0.0345239	0.0911845	0.0531241	NA
chr10_36582995_36583214	NA			4.59186	0	0	0	0	0	0.0345239	0.0911845	0.0531241	NA
chr10_38066555_38066644	NA			8.04409	0	0	0	0	0	0.0345239	0.0911845	0.0531241	NA
chr10_38463015_38463094	NA			8.46766	0	0	0	0	0	0.0345239	0.0911845	0.0531241	NA
chr10_38519945_38520074	AL133216.1-201			11.2113	0	0	0	0	0	0.0345239	0.0911845	0.0531241	NA
chr10_38753355_38753504	ACTR3BP5-201	5	down-same	69.3504	45.7008	51.7631	0	7.50331	0	0.015051	0.167073	0.00342145	0.244978
chr10_39893815_39893884	NA			8.80409	0	0	0	0	0	0.0345239	0.0911845	0.0531241	NA
chr10_40929065_40929174	NA			10.6749	0	0	0	0	0	0.0101114	0.0453235	0.0224812	NA
chr10_41646235_41646344	NA			38.162	0	0	0	0	0	0.0345239	0.0911845	0.0531241	NA
chr10_4336905_4336944	NA			12.1193	0	0	0	0	0	0.0345239	0.0911845	0.0531241	NA
chr10_43568213_43568322	LINC01518-201,LINC01518-202			3.3932	0	0	0	0	0	0.0345239	0.0911845	0.0531241	NA
chr10_43670404_43670591	BMS1-201,CHM13_T0022601			0	0	2.01047	0	0.101018	0	0.0245402	0.0308788	0.399416	0.0615854
chr10_43671299_43671438	BMS1-201,CHM13_T0022601			0	0	3.31061	0	0	0	0.0236151	0.0683733	NA	0.0445191
chr10_43708310_43712380	BMS1-201,CHM13_T0022601			0.408231	0	0.0152961	0	0.178932	0	0.0455031	0.0407313	0.0670188	0.747856
chr10_43981305_43981364	NA			7.36155	0	0	0	0	0	0.0345239	0.0911845	0.0531241	NA
chr10_44204135_44204254	NA			0	0	0	0	17.2062	0	0.0128102	NA	0.0325179	0.0391467
chr10_44264222_44266925	CHM13_T0022634,HNRNPF-202,HNRNPF-203,HNRNPF-204,HNRNPF-207,HNRNPF-201,HNRNPF-205,HNRNPF-206			0.437447	0	1.98635	0.606632	3.50483	1.31965	0.047757	0.174143	0.0139954	0.367473
chr10_45266833_45267350	CXCL12-208			1.33388	0	0	0	0	0	0.0345239	0.0911845	0.0531241	NA
chr10_45812840_45813059	TMEM72-202,TMEM72-201,TMEM72-203			4.61183	0	0.115443	0	0.62778	0	0.0446925	0.0667754	0.0471086	0.92292
chr10_46728924_46729018	AGAP4-202	2	up-down	17.8455	0	94.7294	62.9361	51.7006	0	0.02266	0.00834628	0.610828	0.0494662
chr10_46856341_46856399	TIMM23-201			0	0	10.3396	0	0	0	0.0236151	0.0683733	NA	0.0445191
chr10_47323465_47323814	NA			3.10843	0	0	0	0	0	0.0345239	0.0911845	0.0531241	NA
chr10_47704515_47704594	NA			13.6118	0	2.36412	0	3.0683	0	0.0427207	0.0473347	0.053023	0.809477
chr10_47784115_47784174	FRMPD2B-201			8.79148	0	0	0	0	0	0.0345239	0.0911845	0.0531241	NA
chr10_47814767_47814896	PTPN20-217			10.32	0	23.9067	0	1.31793	0	0.0429356	0.764316	0.018381	0.0266939
chr10_48380887_48380949	FAM25G-201,FAM25G-202			0	0	0	0	7.41356	0	0.0332057	NA	0.0610137	0.0709501
chr10_48422145_48422174	NA			12.4595	0	0	0	0	0	0.0345239	0.0911845	0.0531241	NA
chr10_48561175_48561344	NA			7.84542	0	0	0	0	0	0.0345239	0.0911845	0.0531241	NA
chr10_48795995_48796094	NA			6.16099	0	0	0	0	0	0.0345239	0.0911845	0.0531241	NA
chr10_48906319_48906398	BMS1P7-201	2	up-down	27.8193	0	75.6147	20.756	12.2387	0	0.0442669	0.0832605	0.816407	0.019332
chr10_48990405_48990494	NA			20.0584	0	1.63216	0	0	0	0.00345566	0.0407313	0.00366021	0.281804
chr10_49005385_49005464	NA			13.1029	0	0	0	0	0	0.0101114	0.0453235	0.0224812	NA
chr10_49232175_49232274	NA			13.1448	0	0	0	0	0	0.0345239	0.0911845	0.0531241	NA
chr10_49274244_49276492	MAPK8-202,MAPK8-212,MAPK8-216,MAPK8-203,MAPK8-204,MAPK8-205,MAPK8-206,MAPK8-207,MAPK8-213,MAPK8-214,MAPK8-201	2	up-down	0.224722	0	2.54671	2.40011	1.00896	0	0.0180241	0.00888113	0.664559	0.0446126
chr10_49424366_49424702	ARHGAP22-214			7.03742	0	0	0	0	0	0.0345239	0.0911845	0.0531241	NA
chr10_49471745_49471904	NA			28.1343	1.83941	3.27479	0	1.84816	0	0.0398999	0.0935508	0.0227751	0.749977
chr10_50840005_50840154	NA			2.90697	0	0	0	0	0	0.0345239	0.0911845	0.0531241	NA
chr10_50930404_50930577	CHM13_T0023192,CHM13_T0023193,WASHC2A-201,WASHC2A-202,WASHC2A-203,WASHC2A-204,WASHC2A-208,WASHC2A-209,WASHC2A-207			0	0	1.32412	0	0	0	0.0236151	0.0683733	NA	0.0445191
chr10_53147383_53147418	PRKG1-AS1-201			6.18278	0	0	0	0	0	0.0345239	0.0911845	0.0531241	NA
chr10_5325985_5326204	NA			140.124	37.1651	61.0123	12.2322	14.0103	0	0.0470135	0.475953	0.0193342	0.0891745
chr10_54956855_54956984	NA			14.3982	0	0	0	0	0	0.0101114	0.0453235	0.0224812	NA
chr10_56343455_56343584	NA			81.9956	0	0	0	0	0	0.0345239	0.0911845	0.0531241	NA
chr10_56517708_56518717	GAPDHP21-201			0.2013	0	0	0	0	0	0.0345239	0.0911845	0.0531241	NA
chr10_57330755_57330844	NA	5	down-same	30.8424	11.7395	9.1945	0	1.3101	0	0.0100761	0.0678252	0.00445123	0.366841
chr10_5760404_5760529	CHM13_T0020623,CHM13_T0020624,CHM13_T0020625,CHM13_T0020626,CHM13_T0020627,CHM13_T0020628,CHM13_T0020629,TASOR2-201,TASOR2-213			0.533104	0	0	0	0	0	0.0345239	0.0911845	0.0531241	NA
chr10_5883229_5883693	ANKRD16-204,ANKRD16-201,ANKRD16-202,ANKRD16-203			0	0	7.21802	0	1.56202	0	0.0293189	0.0135109	0.112783	0.146621
chr10_59569606_59570309	FAM133CP-201			2.25005	0	0	0	0.0574916	0	0.0424291	0.0453235	0.0883453	0.419547
chr10_59919242_59920361	LINC00844-202,LINC00844-207,LINC00844-208,LINC00844-210,LINC00844-212,LINC00844-214			2.61753	0	0	0	0	0	0.0345239	0.0911845	0.0531241	NA
chr10_6101439_6101555	RBM17-201,RBM17-202,RBM17-203,RBM17-204,RBM17-205			0	0	3.72653	0	0	0	0.0236151	0.0683733	NA	0.0445191
chr10_6106309_6106545	RBM17-201,RBM17-202,RBM17-204,RBM17-205,RBM17-206,RBM17-209,RBM17-203			0.893314	0	0	0	0	0	0.0345239	0.0911845	0.0531241	NA
chr10_61192105_61192194	NA			7.65311	0	0	0	0	0	0.0345239	0.0911845	0.0531241	NA
chr10_6216763_6216837	PFKFB3-201,PFKFB3-202,PFKFB3-203,PFKFB3-204,PFKFB3-205,PFKFB3-209,PFKFB3-210,PFKFB3-212,PFKFB3-214,PFKFB3-215,PFKFB3-216,PFKFB3-217,PFKFB3-218,PFKFB3-219			2.76552	0	0	0	0	0	0.0345239	0.0911845	0.0531241	NA
chr10_625815_625894	NA			10.7935	0	0.26268	0	0	0	0.0355915	0.142189	0.0224812	0.281804
chr10_63775129_63775225	EGR2-204			12.4319	0	0.64849	0	0	0	0.0355915	0.142189	0.0224812	0.281804
chr10_642125_642204	NA			7.15137	0	1.83876	0	0	0	0.0430059	0.185338	0.0224812	0.281804
chr10_68945805_68945944	CHM13_T0023685,HERC4-202,HERC4-203,HERC4-204,HERC4-205,HERC4-209,HERC4-211,HERC4-214			13.2966	0	0	0	0	0	0.0101114	0.0453235	0.0224812	NA
chr10_69560006_69563685	TET1-201			0.274405	0	0	0	0	0	0.0345239	0.0911845	0.0531241	NA
chr10_70628915_70628994	NA			9.88929	0	0	0	0	0	0.0345239	0.0911845	0.0531241	NA
chr10_70989507_70989599	AIFM2-201,AIFM2-202,AIFM2-204			9.71687	0	0	0	0	0	0.0345239	0.0911845	0.0531241	NA
chr10_71808691_71808835	LINC02622-203,LINC02622-204,LINC02622-202,LINC02622-201			27.9522	0	4.25954	0	0.655915	0	0.0397986	0.235845	0.0136533	0.178465
chr10_72678241_72678732	CDH23-201,CDH23-203,CDH23-211,CDH23-213,CDH23-214,CDH23-215,CDH23-219			0.542868	0	0	0	0	0	0.0345239	0.0911845	0.0531241	NA
chr10_72749498_72749892	AC073370.1-201			0	0	0.898885	0	0	0	0.0236151	0.0683733	NA	0.0445191
chr10_72970165_72970234	NA	5	down-same	21.7746	4.45284	0.601498	0	32.6009	0	0.0454646	0.0126315	0.308822	0.119431
chr10_74672040_74672595	ZSWIM8-201,ZSWIM8-202,ZSWIM8-205,ZSWIM8-212,ZSWIM8-213,ZSWIM8-214,ZSWIM8-215,ZSWIM8-216,ZSWIM8-217,ZSWIM8-218,ZSWIM8-220,ZSWIM8-221,ZSWIM8-222,ZSWIM8-223,ZSWIM8-208,ZSWIM8-219,ZSWIM8-209			0.0594308	0	5.23379	0	0.196625	0	0.0316088	0.0381425	0.972828	0.0337039
chr10_74995784_74995928	AP3M1-201,AP3M1-202			2.12839	0	0	0	0	0	0.0345239	0.0911845	0.0531241	NA
chr10_75399243_75399469	AC022540.1-201,AC022540.1-202,AC022540.1-203			0	0	10.9341	0	0.501514	0	0.0274846	0.0308788	0.399416	0.0711041
chr10_75471852_75471966	ADK-201,ADK-202,ADK-205,ADK-206,ADK-208,ADK-209,ADK-211,ADK-212,ADK-213	2	up-down	0.109712	0	26.7189	11.5321	8.73774	0	0.0163451	0.00624982	0.0510184	0.179737
chr10_75523545_75523654	NA			6.17396	0	0	0	0	0	0.0345239	0.0911845	0.0531241	NA
chr10_75898639_75898703	AC018511.2-201			2.2674	0	0	0	0	0	0.0345239	0.0911845	0.0531241	NA
chr10_75943535_75943734	NA	5	down-same	6.8802	0.439949	0.10428	0	6.75162	0	0.0289231	0.0149372	0.0896956	0.395444
chr10_7626745_7626764	NA			18.5856	0	0	0	1.98846	0	0.0469336	0.0453235	0.100544	0.419547
chr10_76271880_76274424	ZNF503-201			1.24437	0	0	0	0	0	0.0345239	0.0911845	0.0531241	NA
chr10_76744475_76744944	NA			10.0498	0	0	0	0.840277	0	0.0154002	0.021962	0.0471086	0.419547
chr10_78072065_78072154	NA			3.2383	0	0	0	0	0	0.0345239	0.0911845	0.0531241	NA
chr10_79082885_79084067	LINC00595-209,LINC00595-216			0.483736	0	0	0	0	0	0.0345239	0.0911845	0.0531241	NA
chr10_79864025_79864064	NA			12.8397	0	0	0	0	0	0.0345239	0.0911845	0.0531241	NA
chr10_80162704_80166276	ZMIZ1-204,CHM13_T0024749,CHM13_T0024752,CHM13_T0024753,ZMIZ1-201,ZMIZ1-202			0.599747	0	0	0	0.0433846	0	0.0469336	0.0453235	0.100544	0.419547
chr10_80243425_80243534	ZCCHC24-202,ZCCHC24-201			33.3747	0	0	0	0	0	0.0345239	0.0911845	0.0531241	NA
chr10_80530701_80532541	NUTM2B-AS1-222,NUTM2B-AS1-209			0.712599	0	0	0	0	0	0.0345239	0.0911845	0.0531241	NA
chr10_80718719_80720226	NUTM2E-201,NUTM2E-202			0.211734	0	0	0	0	0	0.0345239	0.0911845	0.0531241	NA
chr10_81211371_81211463	DYDC1-201,DYDC1-202,DYDC1-203,DYDC1-205			0.613037	0	5.62492	0	0	0	0.049499	0.271372	0.124157	0.0176767
chr10_81515675_81515784	NA	5	down-same	42.1332	19.7529	10.6679	0	5.62997	0	0.0234761	0.0456575	0.0149401	0.910114
chr10_85026435_85026534	NA			5.11551	0	0	0	0	0	0.0101114	0.0453235	0.0224812	NA
chr10_86407112_86411347	AL731532.1-201			0.527997	0	0	0	0	0	0.0345239	0.0911845	0.0531241	NA
chr10_8640745_8640894	NA			70.0103	52.7721	35.0187	20.5586	20.3309	0	0.0442706	0.184398	0.0175927	0.211558
chr10_8762975_8763394	NA			3.84975	0	0	0	0	0	0.0345239	0.0911845	0.0531241	NA
chr10_88270898_88271015	CTSLP1-201			0	0	2.89043	0	0	0	0.0236151	0.0683733	NA	0.0445191
chr10_88372175_88372274	NA			14.7082	0	0	0	0	0	0.0345239	0.0911845	0.0531241	NA
chr10_8937175_8937324	NA	6	up-down	73.7409	27.2836	72.3637	42.0144	31.8412	0	0.0368735	0.960285	0.019838	0.0292618
chr10_89703828_89706978	ANKRD22-201,ANKRD22-202			0.144116	0	0.0678963	0	0	0	0.0308674	0.284462	0.00924751	0.110381
chr10_90222531_90224842	IFIT3-201,IFIT3-202			0.755572	0	0.00897953	0	0	0	0.0355915	0.142189	0.0224812	0.281804
chr10_92634185_92634234	NA			14.0131	0	0	0	0.771035	0	0.0424291	0.0453235	0.0883453	0.419547
chr10_93496075_93496170	KIF11-201			0	0	4.58215	0	0	0	0.0236151	0.0683733	NA	0.0445191
chr10_94398875_94399109	CEP55-201,CEP55-202,CEP55-203			0	0	2.90058	0	0	0	0.0236151	0.0683733	NA	0.0445191
chr10_94399680_94400275	CEP55-201,CEP55-203			0.0420407	0	1.39248	0	0	0	0.0260018	0.115238	0.299677	0.0176767
chr10_95773325_95774054	NA			3.39231	0	0	0	0	0	0.0345239	0.0911845	0.0531241	NA
chr10_95915890_95916427	CYP2C8-201,CYP2C8-210,CYP2C8-211,CYP2C8-212,CYP2C8-203,CYP2C8-206,CYP2C8-205,CYP2C8-207,CYP2C8-209,CYP2C8-204,CYP2C8-208			0.0931629	0	0.2354	0	12.2226	0	0.0186119	0.957403	0.0248137	0.041057
chr10_96566701_96566828	TCTN3-201,TCTN3-202,TCTN3-203,TCTN3-207			0.662808	0	4.94824	0	0	0	0.0462423	0.243384	0.124157	0.0176767
chr10_97222521_97225418	OPALIN-201,OPALIN-202,OPALIN-203,OPALIN-204,OPALIN-205,OPALIN-206			0.255314	0	0	0	0	0	0.0345239	0.0911845	0.0531241	NA
chr10_97777865_97778004	NA			5.11296	0	0	0	0	0	0.0345239	0.0911845	0.0531241	NA
chr10_97894775_97894854	NA			29.1385	0	1.3134	0	0.239119	0	0.0110369	0.0407313	0.0117201	0.846557
chr10_98244044_98244093	RRP12-201,RRP12-202,RRP12-203,RRP12-205,RRP12-207,RRP12-210,RRP12-211			3.71836	0	0	0	0	0	0.0345239	0.0911845	0.0531241	NA
chr10_98360425_98360541	MMS19-205			15.5685	0	0.715576	0	0	0	0.0391814	0.162687	0.0224812	0.281804
chr10_99305796_99306081	HPS1-201,HPS1-203,HPS1-204,HPS1-208,HPS1-213,HPS1-215,HPS1-214			2.50549	0	0	0	0.132564	0	0.0424291	0.0453235	0.0883453	0.419547
chr10_99310549_99310648	HPS1-201,HPS1-202,HPS1-203,HPS1-204,HPS1-205,HPS1-208,HPS1-209,HPS1-211,HPS1-212,HPS1-214,HPS1-215			0	0	3.4062	0	0	0	0.0236151	0.0683733	NA	0.0445191
chr11_100441161_100441270	NA			7.44634	0	0	0	0	0	0.0345239	0.0911845	0.0531241	NA
chr11_10077387_10077501	SBF2-201,SBF2-202,SBF2-214,SBF2-215,SBF2-216,SBF2-217,SBF2-207			2.00904	0	0	0	0	0	0.0345239	0.0911845	0.0531241	NA
chr11_10078318_10078395	SBF2-201,SBF2-207,SBF2-214,SBF2-215,SBF2-216,SBF2-217			5.23771	0	0	0	0.681247	0	0.0469336	0.0453235	0.100544	0.419547
chr11_1008223_1008419	AP2A2-218			4.85468	0	0	0	0	0	0.0101114	0.0453235	0.0224812	NA
chr11_102149821_102149920	NA			9.54778	0	0	0	0	0	0.0345239	0.0911845	0.0531241	NA
chr11_104244561_104244650	NA			7.0603	0	0	0	0	0	0.0101114	0.0453235	0.0224812	NA
chr11_104571087_104573148	LINC02552-214,LINC02552-222,LINC02552-223,LINC02552-225,LINC02552-221,LINC02552-213,LINC02552-219,LINC02552-220,LINC02552-203,LINC02552-204,LINC02552-208,LINC02552-216,LINC02552-217,LINC02552-218,LINC02552-206,LINC02552-207,LINC02552-209,LINC02552-224			0.0748017	0	0	0	0	0	0.0101114	0.0453235	0.0224812	NA
chr11_105011173_105011424	CASP5-201,CASP5-202,CASP5-205,CASP5-206,CASP5-207,CASP5-208			0.916041	0	0	0	0	0	0.0345239	0.0911845	0.0531241	NA
chr11_106680493_106694229	GUCY1A2-203,GUCY1A2-201,GUCY1A2-202			0.027563	0	0.0030215	0	0	0	0.0430059	0.185338	0.0224812	0.281804
chr11_106946456_106947174	GUCY1A2-201,GUCY1A2-202,GUCY1A2-203			5.87597	0	0	0	0	0	0.0101114	0.0453235	0.0224812	NA
chr11_107855211_107855510	NA			5.08304	0	0	0	0	0	0.0345239	0.0911845	0.0531241	NA
chr11_108164767_108166572	NPAT-201,NPAT-204,NPAT-203			0.836864	0	0	0	0	0	0.0345239	0.0911845	0.0531241	NA
chr11_108235316_108235428	ATM-201,ATM-203,ATM-209,ATM-212,ATM-214,ATM-218,ATM-224,ATM-225,ATM-227,ATM-228,ATM-229,ATM-230,ATM-231,CHM13_T0039266,CHM13_T0039268,CHM13_T0039269	4	same-up	7.9943	0	15.4833	0	118.97	11.9634	0.0435736	0.614477	0.0240192	0.0884596
chr11_108372820_108376598	ATM-201,ATM-203,ATM-204,ATM-207,ATM-210,ATM-212,ATM-230,ATM-231,CHM13_T0039266,CHM13_T0039268,ATM-226			0.00933106	0	0.86861	0	0.0577234	0	0.0379102	0.0440911	0.972828	0.0384678
chr11_10894183_10894345	AC116535.1-201			2.58329	0	0.384291	0	0	0	0.0430059	0.185338	0.0224812	0.281804
chr11_109644301_109644440	AP003102.1-201			3.64905	0	0	0	0	0	0.0345239	0.0911845	0.0531241	NA
chr11_11088111_11088150	NA			6.16536	0	0	0	0	0	0.0345239	0.0911845	0.0531241	NA
chr11_112079989_112080953	PIH1D2-207,PIH1D2-201,PIH1D2-202,PIH1D2-204,PIH1D2-206,PIH1D2-208			0.268542	0	0	0	0	0	0.0101114	0.0453235	0.0224812	NA
chr11_112301525_112304394	LINC02762-204,LINC02762-201,LINC02762-205,LINC02762-206,LINC02762-203,LINC02762-202	2	up-down	4.19458	0.733434	11.9546	13.2761	4.70392	0	0.0376422	0.0664336	0.203963	0.0259813
chr11_112759851_112759940	NA			3.85366	0	0	0	0	0	0.0345239	0.0911845	0.0531241	NA
chr11_112903181_112903220	NA	5	down-same	755.398	100.003	169.971	0	27.8666	0	0.0251393	0.0757812	0.0102706	0.5022
chr11_115474951_115475060	NA			19.1629	0	0	0	0	0	0.0101114	0.0453235	0.0224812	NA
chr11_115981851_115981980	NA			7.31818	0	0	0	0	0	0.0345239	0.0911845	0.0531241	NA
chr11_117546101_117546170	NA			4.49312	0	0	0	0	0	0.0345239	0.0911845	0.0531241	NA
chr11_118633788_118634423	PHLDB1-201,PHLDB1-202,PHLDB1-206,PHLDB1-214,PHLDB1-217,PHLDB1-218,PHLDB1-221,PHLDB1-223,PHLDB1-228			0	0	0.708389	0	0	0	0.0236151	0.0683733	NA	0.0445191
chr11_119116886_119118870	DPAGT1-203,DPAGT1-201,DPAGT1-202,DPAGT1-208,DPAGT1-210,DPAGT1-204,DPAGT1-217,DPAGT1-215,DPAGT1-216,DPAGT1-219,DPAGT1-205,DPAGT1-218,DPAGT1-212,DPAGT1-211,DPAGT1-213,DPAGT1-214			0.0746228	0	0	0	0	0	0.0345239	0.0911845	0.0531241	NA
chr11_119175998_119177046	ABCG4-203,ABCG4-202,ABCG4-204,ABCG4-205,ABCG4-206			0.106993	0	0	0	0	0	0.0345239	0.0911845	0.0531241	NA
chr11_119335466_119335896	MCAM-201,MCAM-204,MCAM-205,MCAM-207,MCAM-208,MCAM-210,MCAM-211,MCAM-212,MCAM-213,MCAM-215,MCAM-216,MCAM-203,MCAM-217,MCAM-214,MCAM-206			1.44019	0	0.0965195	0	0	0	0.0430059	0.185338	0.0224812	0.281804
chr11_119690611_119690700	NA			4.97457	0	0	0	0	0	0.0345239	0.0911845	0.0531241	NA
chr11_120148532_120149197	TRIM29-201,TRIM29-202,TRIM29-213,TRIM29-215			1.52115	0	0	0	0.0788812	0	0.0424291	0.0453235	0.0883453	0.419547
chr11_121151746_121152338	TECTA-201,TECTA-202,TECTA-204			2.02706	0	0	0	0	0	0.0345239	0.0911845	0.0531241	NA
chr11_121888291_121888390	NA			4.06487	0	0	0	0	0	0.0345239	0.0911845	0.0531241	NA
chr11_121967441_121967460	NA			232.122	0	0	0	4.14832	0	0.00414629	0.0102744	0.018381	0.419547
chr11_122067077_122068585	MIR100HG-223,MIR100HG-225,MIR100HG-230,MIR100HG-232,MIR100HG-237,MIR100HG-241,MIR100HG-246,MIR100HG-249,MIR100HG-254,MIR100HG-265,MIR100HG-281			0.827652	0	0.0335305	0	0.0125268	0	0.00885797	0.0298422	0.0117201	0.846557
chr11_122816807_122817015	UBASH3B-201,UBASH3B-204,UBASH3B-205,UBASH3B-207			1.81164	0	0	0	0	0	0.0345239	0.0911845	0.0531241	NA
chr11_123651478_123656750	GRAMD1B-201,GRAMD1B-202,GRAMD1B-203,GRAMD1B-205,GRAMD1B-206,GRAMD1B-207,GRAMD1B-214,GRAMD1B-215,GRAMD1B-216,GRAMD1B-218			0.0491195	0	0.360455	0	0.0286652	0	0.025137	0.0935508	0.260997	0.0130034
chr11_124777307_124777426	VSIG2-201,VSIG2-202			6.06145	0	0	0	0	0	0.0345239	0.0911845	0.0531241	NA
chr11_124926208_124926252	ROBO4-205			216.664	0	0	0	0	0	0.0345239	0.0911845	0.0531241	NA
chr11_125636762_125637057	STT3A-201,STT3A-203,STT3A-208,STT3A-211,STT3A-214,STT3A-216,STT3A-217,STT3A-213			0.169588	0	3.88618	0	0	0	0.0260018	0.115238	0.299677	0.0176767
chr11_125638072_125638551	STT3A-202,STT3A-201,STT3A-208,STT3A-211,STT3A-213,STT3A-214,STT3A-216,STT3A-217			0.156665	0	2.66657	0	0	0	0.0288861	0.132714	0.299677	0.0176767
chr11_126300429_126301369	FOXRED1-218,FOXRED1-212,FOXRED1-201,FOXRED1-207,FOXRED1-209,FOXRED1-213,FOXRED1-205			0.433172	0	0.132458	0	0	0	0.0430059	0.185338	0.0224812	0.281804
chr11_126308322_126308585	FOXRED1-214,FOXRED1-203,FOXRED1-201,FOXRED1-204,FOXRED1-207,FOXRED1-210,FOXRED1-213,FOXRED1-217,FOXRED1-218			2.36101	0	0	0	0	0	0.0345239	0.0911845	0.0531241	NA
chr11_126376751_126381408	DCPS-201,DCPS-202,DCPS-203,DCPS-204			0.0864357	0	0	0	0	0	0.0345239	0.0911845	0.0531241	NA
chr11_127061731_127061790	NA			6.99185	0	0	0	0	0	0.0345239	0.0911845	0.0531241	NA
chr11_128474841_128474990	NA			6.33468	0	0	0	0	0	0.0345239	0.0911845	0.0531241	NA
chr11_128559865_128560750	ETS1-AS1-201			1.41078	0	0.142836	0	0.26796	0	0.0413291	0.0407313	0.0596813	0.687806
chr11_130157283_130157479	APLP2-201,APLP2-202,APLP2-203,APLP2-209,APLP2-210,APLP2-219,APLP2-223,APLP2-224,APLP2-225,APLP2-226,CHM13_T0041613,APLP2-208,APLP2-213			1.58661	0	0	0	0.206207	0	0.0382574	0.0453235	0.0773686	0.419547
chr11_13074513_13076120	LINC00958-210			0.250418	0	0	0	0	0	0.0345239	0.0911845	0.0531241	NA
chr11_130847301_130847320	NA			0	0	0	0	62.8633	0	0.0332057	NA	0.0610137	0.0709501
chr11_130862681_130862770	NA	5	down-same	57.5277	4.43591	12.2284	0	0.849005	0	0.00663596	0.0963867	0.00233068	0.178465
chr11_131101771_131101870	NA			11.2082	0	2.54814	0	0	0	0.0391814	0.162687	0.0224812	0.281804
chr11_131569729_131572031	AP003025.1-202			0.0785666	0	1.67104	0	0.0164121	0	0.0445168	0.122937	0.462409	0.0228546
chr11_133954103_133954335	IGSF9B-204,IGSF9B-206,IGSF9B-207			1.81321	0	0	0	0	0	0.0345239	0.0911845	0.0531241	NA
chr11_134704141_134705135	AP001999.3-201			0.435674	0	0	0	0	0	0.0345239	0.0911845	0.0531241	NA
chr11_13555361_13555536	BTBD10-205,BTBD10-209			0	0	3.94711	0	0	0	0.0236151	0.0683733	NA	0.0445191
chr11_13812209_13814165	FAR1-204,FAR1-201	2	up-down	0.983404	0	3.2934	1.08243	0.274997	0	0.00701532	0.0420469	0.245707	0.00339246
chr11_14024401_14024500	LINC02683-201			6.30399	0	0	0	0	0	0.0345239	0.0911845	0.0531241	NA
chr11_14561566_14561710	COPB1-201,COPB1-202			0	0	5.03636	0	0	0	0.0236151	0.0683733	NA	0.0445191
chr11_14569290_14569895	COPB1-204,COPB1-201,COPB1-202			1.82806	0	0	0	0.0668042	0	0.0424291	0.0453235	0.0883453	0.419547
chr11_146951_147010	NA			13.2728	0	0	0	0	0	0.0345239	0.0911845	0.0531241	NA
chr11_16061171_16061270	SOX6-201,SOX6-202,SOX6-218,MIR6073-201,SOX6-210,SOX6-208,SOX6-211			6.0481	0	1.46729	0	0	0	0.0470641	0.210241	0.0224812	0.281804
chr11_16471721_16471740	NA			22.2365	0	9.77887	0	0	0	0.0270046	0.23159	0.00924751	0.110381
chr11_16664953_16665004	SOX6-216			0	0	5.41029	0	0	0	0.0236151	0.0683733	NA	0.0445191
chr11_16841615_16842063	C11orf58-205,C11orf58-201,C11orf58-206,C11orf58-207,C11orf58-208,C11orf58-209			0.270275	0	8.47785	0	14.1367	0	0.0452155	0.0440911	0.972828	0.0497263
chr11_16884861_16888292	PLEKHA7-202,PLEKHA7-201,PLEKHA7-210,PLEKHA7-213,PLEKHA7-218,PLEKHA7-206,PLEKHA7-214,PLEKHA7-211,PLEKHA7-216,PLEKHA7-217,PLEKHA7-219,PLEKHA7-215			0.425871	0	0.0302415	0	0.0278174	0	0.04904	0.0891572	0.0410655	0.92292
chr11_16899047_16899196	PLEKHA7-202,PLEKHA7-203,PLEKHA7-205,PLEKHA7-206,PLEKHA7-210,PLEKHA7-211,PLEKHA7-212,PLEKHA7-218,PLEKHA7-219			12.3559	0	0	0	2.92608	0	0.0346779	0.021962	0.115974	0.226487
chr11_17111299_17111375	PLEKHA7-202,PLEKHA7-211,PLEKHA7-214			0	0	5.50148	0	0	0	0.0236151	0.0683733	NA	0.0445191
chr11_17371961_17372050	NA			0	0	1.36943	0	14.0042	0	0.0110225	0.149262	0.00856694	0.0708209
chr11_17446703_17447148	AC124798.2-201			0	0	7.27684	0	2.7695	0	0.0456458	0.0135109	0.0325179	0.583255
chr11_18237840_18239170	AC090099.2-201			0	0	0.262303	0	0	0	0.0236151	0.0683733	NA	0.0445191
chr11_1863956_1864048	AC068580.2-201			6.50142	0	0	0	0	0	0.0345239	0.0911845	0.0531241	NA
chr11_22393631_22393670	NA			24.3416	0	4.16121	0	0	0	0.0142446	0.102427	0.00924751	0.281804
chr11_23064612_23066024	AC006299.1-203			0.709132	0	0	0	0	0	0.0101114	0.0453235	0.0224812	NA
chr11_2357954_2358585	ASCL2-201			0.121427	0	0	0	0	0	0.0345239	0.0911845	0.0531241	NA
chr11_24114971_24115160	NA			5.63284	0	0	0	0	0	0.0345239	0.0911845	0.0531241	NA
chr11_250267_251198	RIC8A-208,RIC8A-207,RIC8A-205,RIC8A-217,RIC8A-213,RIC8A-201,RIC8A-203,RIC8A-210,RIC8A-216,MIR6743-201,RIC8A-209,RIC8A-206			1.30846	0	0.414869	0	0	0	0.0470641	0.210241	0.0224812	0.281804
chr11_26807576_26811833	SLC5A12-202,SLC5A12-203			0.2565	0	0.196165	0	0.00887496	0	0.0289164	0.140924	0.0117201	0.421589
chr11_27617141_27617260	NA			13.3225	0	0	0	0	0	0.0345239	0.0911845	0.0531241	NA
chr11_277972_278150	PSMD13-209,PSMD13-212,PSMD13-203,PSMD13-214,PSMD13-208,PSMD13-215,PSMD13-204,PSMD13-206,PSMD13-201,PSMD13-202			0.691832	0	13.9992	0	0	0	0.0260018	0.115238	0.299677	0.0176767
chr11_285668_285754	PSMD13-201,PSMD13-202,PSMD13-203,PSMD13-204,PSMD13-205,PSMD13-206,PSMD13-208,PSMD13-209,PSMD13-212,PSMD13-214,PSMD13-215			0.476209	0	9.75018	0	0	0	0.0260018	0.115238	0.299677	0.0176767
chr11_28597811_28598030	NA			4.47866	0	0	0	0	0	0.0345239	0.0911845	0.0531241	NA
chr11_288261_289180	PSMD13-201,PSMD13-202,PSMD13-203,PSMD13-204,PSMD13-205,PSMD13-206,PSMD13-208,PSMD13-209,PSMD13-212,PSMD13-214,PSMD13-215			0.0990016	0	4.05515	0	0	0	0.0124465	0.0952195	0.124157	0.00678498
chr11_29394061_29394150	NA			3.90724	0	0	0	0	0	0.0345239	0.0911845	0.0531241	NA
chr11_2950210_2950788	KCNQ1-AS1-201	5	down-same	7.24286	2.01069	4.85545	0	1.66137	0	0.0463115	0.298691	0.0138221	0.197866
chr11_2956021_2956110	KCNQ1DN-201			15.3087	0	0	0	0	0	0.0101114	0.0453235	0.0224812	NA
chr11_30843591_30843750	NA			32.1007	13.7168	14.3304	4.13416	3.16813	0	0.0437267	0.401974	0.019838	0.0730696
chr11_30859291_30859410	NA	5	down-same	65.3105	18.1572	11.8358	0	9.13074	0	0.046716	0.0529668	0.0354446	1
chr11_30992192_30992299	DCDC1-206			1.24337	0	1.65396	0	14.101	0	0.0414947	0.689105	0.0566624	0.04668
chr11_31056795_31056930	DCDC1-203,DCDC1-206,DCDC1-208,DCDC1-211			0	0	0.936371	0	7.49935	0	0.0475451	0.335234	0.0325179	0.150609
chr11_31478471_31478670	NA			3.69113	0	0	0	0	0	0.0345239	0.0911845	0.0531241	NA
chr11_32594127_32594257	WT1-AS-206			1.17319	0	0	0	0	0	0.0101114	0.0453235	0.0224812	NA
chr11_32833261_32833700	NA			10.4936	0	0	0	0	0	0.0345239	0.0911845	0.0531241	NA
chr11_334065_334907	PGGHG-202,PGGHG-203,PGGHG-204,PGGHG-205,PGGHG-206,PGGHG-201			0.81683	0	0	0	0	0	0.0101114	0.0453235	0.0224812	NA
chr11_33854383_33856624	AL049629.2-201,AL049629.2-202,AL049629.2-203,CD59-201,CD59-202,CD59-203,CD59-204,CD59-205,CD59-206,CD59-207,CD59-208,CD59-209,CD59-210,CD59-211,CD59-212,CD59-213,CD59-214,CD59-215,CD59-216			0.597179	0	0.530753	0	0.0252883	0	0.0499713	0.594733	0.0158629	0.0615854
chr11_34593505_34593927	CAT-201,CAT-203,CAT-206			0.414454	0	0	0	0	0	0.0345239	0.0911845	0.0531241	NA
chr11_34788378_34788446	EHF-201,EHF-202,EHF-203,EHF-207,EHF-208,EHF-210,EHF-211,EHF-212			0	0	14.9258	0	0.555599	0	0.0274846	0.0308788	0.399416	0.0711041
chr11_35202831_35202920	NA			11.0031	0	0	0	1.36236	0	0.0154002	0.021962	0.0471086	0.419547
chr11_35335261_35336654	CD44-230,CD44-217,CD44-206,CD44-208,CD44-213,CD44-219,CD44-220,CD44-236,CD44-212			0.720932	0	0.10428	0	0	0	0.0430059	0.185338	0.0224812	0.281804
chr11_35453299_35455829	SLC1A2-214,SLC1A2-201,SLC1A2-202,SLC1A2-203,SLC1A2-204,SLC1A2-207,SLC1A2-208,SLC1A2-209,SLC1A2-210,SLC1A2-213,SLC1A2-215,SLC1A2-216,SLC1A2-218,SLC1A2-219,SLC1A2-220,SLC1A2-221,SLC1A2-223,SLC1A2-224,SLC1A2-225,SLC1A2-227,SLC1A2-228,SLC1A2-229,SLC1A2-230,SLC1A2-231,SLC1A2-232,SLC1A2-233,SLC1A2-235,SLC1A2-236,SLC1A2-237,SLC1A2-240,SLC1A2-241,SLC1A2-242,SLC1A2-243,SLC1A2-244,SLC1A2-246,SLC1A2-248,SLC…			0.318796	0	0	0	0	0	0.0101114	0.0453235	0.0224812	NA
chr11_35530701_35530840	NA			13.2177	0	0	0	0	0	0.0101114	0.0453235	0.0224812	NA
chr11_36509281_36509380	NA			8.62261	0	0	0	0	0	0.0345239	0.0911845	0.0531241	NA
chr11_36643680_36643997	CHM13_T0032104,CHM13_T0032105,TRAF6-201,TRAF6-202			0.92474	0	0	0	0	0	0.0345239	0.0911845	0.0531241	NA
chr11_41117161_41117360	NA			12.5487	0	0	0	0	0	0.0345239	0.0911845	0.0531241	NA
chr11_41472071_41472160	NA			12.6223	0	0	0	0	0	0.0345239	0.0911845	0.0531241	NA
chr11_43163351_43163580	NA	5	down-same	65.6919	35.9904	263.759	0	24.4039	0	0.0488545	0.138299	0.0153797	0.554739
chr11_44415783_44420526	ALX4-201			0.610649	0	0.0525027	0	0	0	0.0142446	0.102427	0.00924751	0.281804
chr11_45555097_45558396	AC018716.2-201,AC018716.2-202,AC018716.2-203			0.15073	0	0	0	0	0	0.0345239	0.0911845	0.0531241	NA
chr11_45862321_45862390	NA			7.15856	0	0	0	2.06801	0	0.0346779	0.021962	0.115974	0.226487
chr11_46011906_46012240	CHM13_T0032494,CRY2-201,CRY2-202,CRY2-203,CRY2-206,CRY2-209,CRY2-211,CRY2-212			0.955327	0	0	0	0	0	0.0101114	0.0453235	0.0224812	NA
chr11_46501343_46501661	DGKZ-220,DGKZ-216,DGKZ-219,DGKZ-212,DGKZ-208			3.13355	0	0	0	0	0	0.0101114	0.0453235	0.0224812	NA
chr11_46528504_46529177	DGKZ-201,DGKZ-202,DGKZ-203,DGKZ-204,DGKZ-205,DGKZ-208,DGKZ-213,DGKZ-214,DGKZ-215,DGKZ-216,DGKZ-219,DGKZ-220			0.0929206	0	5.62389	0	0	0	0.0288861	0.132714	0.299677	0.0176767
chr11_46566356_46566448	AMBRA1-201,AMBRA1-202,AMBRA1-206,AMBRA1-211,AMBRA1-212			0	0	7.72905	0	0	0	0.0236151	0.0683733	NA	0.0445191
chr11_46650623_46651564	AMBRA1-209			0.523719	0	0	0	0	0	0.0345239	0.0911845	0.0531241	NA
chr11_46777081_46777196	ATG13-227,ATG13-229,ATG13-230,ATG13-225,ATG13-226			1.45961	0	0	0	0	0	0.0345239	0.0911845	0.0531241	NA
chr11_47416138_47416756	NR1H3-206,NR1H3-218,NR1H3-222,NR1H3-207,NR1H3-232,NR1H3-201,NR1H3-202,NR1H3-203,NR1H3-204,NR1H3-205,NR1H3-208,NR1H3-209,NR1H3-210,NR1H3-211,NR1H3-212,NR1H3-213,NR1H3-214,NR1H3-215,NR1H3-217,NR1H3-219,NR1H3-220,NR1H3-221,NR1H3-226,NR1H3-227,NR1H3-228,NR1H3-229,NR1H3-231,NR1H3-233,NR1H3-235			0.405841	0	0	0	0	0	0.0345239	0.0911845	0.0531241	NA
chr11_47482085_47482123	MADD-218			14.1476	0	0	0	0	0	0.0345239	0.0911845	0.0531241	NA
chr11_47494211_47494399	MYBPC3-201,MYBPC3-202,MYBPC3-203,MYBPC3-204			1.08186	0	0.268957	0	0	0	0.0470641	0.210241	0.0224812	0.281804
chr11_48290538_48290801	PTPRJ-201,PTPRJ-202,PTPRJ-203,PTPRJ-206,PTPRJ-207,PTPRJ-208			13.9593	0	0	0	0	0	0.0345239	0.0911845	0.0531241	NA
chr11_48535073_48536053	OR4C5-201			0.224629	0	0	0	0	0	0.0345239	0.0911845	0.0531241	NA
chr11_50249351_50249430	NA			4.64673	0	73.3929	0	3.95884	0	0.0178041	0.0234134	0.756998	0.0294538
chr11_51349071_51349170	NA			5.06636	0	0	0	0	0	0.0345239	0.0911845	0.0531241	NA
chr11_5184061_5184220	OR52A4P-202,OR52A4P-203			6.91797	0	0	0	0	0	0.0345239	0.0911845	0.0531241	NA
chr11_52555501_52555610	NA			9.66941	0	0	0	0	0	0.0345239	0.0911845	0.0531241	NA
chr11_53903371_53903430	NA			7.48742	0	0	0	0	0	0.0345239	0.0911845	0.0531241	NA
chr11_54178701_54178800	NA			6.65347	0	0	0	0	0	0.0345239	0.0911845	0.0531241	NA
chr11_54255191_54255280	NA			3.5799	0	0	0	0	0	0.0345239	0.0911845	0.0531241	NA
chr11_543756_543926	RNH1-201,RNH1-202,RNH1-203,RNH1-204,RNH1-205,RNH1-206,RNH1-207,RNH1-209,RNH1-210,RNH1-217,RNH1-222,RNH1-224			0.853585	0	0	0	0	0	0.0345239	0.0911845	0.0531241	NA
chr11_5513438_5515782	OR51I2-201,OR51I2-202			0.142078	0	0.992665	0	0	0	0.0462612	0.609479	0.0224812	0.0176767
chr11_55518311_55518400	OR4C16-201			3.30396	0	0	0	0	0	0.0345239	0.0911845	0.0531241	NA
chr11_55907541_55907700	NA			3.78243	0	0	0	0	0	0.0345239	0.0911845	0.0531241	NA
chr11_56809331_56809350	NA	5	down-same	110.657	45.0755	85.813	0	3.97692	0	0.00306363	0.0357321	0.00197475	0.421589
chr11_57459781_57460050	NA	5	down-same	8.19947	0.650928	0.660748	0	0.670253	0	0.0152348	0.0687639	0.00917559	0.228642
chr11_58164145_58165500	OR1S1-202,OR1S1-201			0.155094	0	0	0	0	0	0.0345239	0.0911845	0.0531241	NA
chr11_58527491_58527725	LPXN-202,LPXN-203			4.70876	0	0.35473	0	0	0	0.0470641	0.210241	0.0224812	0.281804
chr11_59073353_59076586	FAM111B-201,FAM111B-202,FAM111B-204,FAM111B-205,FAM111B-206			0.391633	0	0	0	0	0	0.0345239	0.0911845	0.0531241	NA
chr11_59501421_59501460	NA			11.1877	0	0	0	0	0	0.0345239	0.0911845	0.0531241	NA
chr11_59511576_59511800	LINC02739-202			0	0	10.3084	0	0.084332	0	0.0245402	0.0308788	0.399416	0.0615854
chr11_59516688_59517206	LINC02739-201,LINC02739-202			0.374589	0	0	0	0	0	0.0345239	0.0911845	0.0531241	NA
chr11_59559407_59559657	OSBP-201	5	down-same	7.55777	1.43339	2.02034	0	1.15451	0	0.029002	0.0642508	0.0199818	0.804247
chr11_59561304_59561512	OSBP-201			4.52682	0	0.364644	0	0.181638	0	0.0138579	0.0407313	0.0158629	0.846557
chr11_5995897_5996001	TRIM5-204			11.4272	0	0	0	0	0	0.0345239	0.0911845	0.0531241	NA
chr11_60608253_60608550	LINC00301-208			1.06132	0	0	0	0	0	0.0345239	0.0911845	0.0531241	NA
chr11_60882833_60885910	TMEM132A-201,TMEM132A-202,TMEM132A-203,TMEM132A-214,TMEM132A-205,TMEM132A-206,TMEM132A-209,TMEM132A-210			1.41702	0	0	0	0.0170478	0	0.00366806	0.0102744	0.0158629	0.419547
chr11_61625454_61628320	RPLP0P2-206,RPLP0P2-204			0.170386	0	0.354823	0	0	0	0.0224649	0.623057	0.00366021	0.0445191
chr11_62139619_62139769	INCENP-201,INCENP-202			1.33405	0	0	0	0	0	0.0345239	0.0911845	0.0531241	NA
chr11_62598184_62598253	EML3-201,EML3-202,EML3-203,EML3-212,EML3-213,EML3-216,EML3-217			7.97123	0	0	0	0	0	0.0101114	0.0453235	0.0224812	NA
chr11_62598802_62598925	EML3-201,EML3-202,EML3-203,EML3-212,EML3-213,EML3-216,EML3-217			1.78839	0	0	0	0	0	0.0345239	0.0911845	0.0531241	NA
chr11_62598931_62598950	NA			12.2357	0	0	0	0	0	0.0345239	0.0911845	0.0531241	NA
chr11_62716013_62716851	HNRNPUL2-201,HNRNPUL2-BSCL2-201			0.751941	0	0	0	0	0	0.0101114	0.0453235	0.0224812	NA
chr11_6281259_6281345	FAM160A2-201,FAM160A2-202,FAM160A2-203			1.43193	0	28.435	0	0.219655	0	0.0240087	0.0574536	0.888836	0.0228546
chr11_62869808_62869986	SLC3A2-221			23.5451	0	0.93266	0	0	0	0.0355915	0.142189	0.0224812	0.281804
chr11_6355612_6357029	AC068733.2-201			0.0933722	0	0	0	0	0	0.0345239	0.0911845	0.0531241	NA
chr11_63847391_63847480	NA			1.26543	0	1.78486	0	37.1251	0	0.043006	0.593739	0.0322655	0.0884954
chr11_64017021_64017500	NA	5	down-same	16.8883	7.398	11.9087	0	7.64939	0	0.0471722	0.109596	0.0177119	0.653515
chr11_64185590_64185821	STIP1-201,STIP1-203,STIP1-207,STIP1-208,STIP1-211			54.7274	31.3532	87.1716	114.163	38.1899	13.2687	0.0453065	0.0584005	0.917891	0.0196376
chr11_64220931_64220970	NA	5	down-same	108.109	13.2709	8.32991	0	32.5555	0	0.0239311	0.0233317	0.0347565	0.796538
chr11_64887780_64888448	CHM13_T0035068,ATG2A-201,ATG2A-202,ATG2A-203			0	0	0.972022	0	0.084837	0	0.0306989	0.0308788	0.399416	0.0817968
chr11_6498021_6498060	NA			8.1067	0	0	0	0	0	0.0345239	0.0911845	0.0531241	NA
chr11_6498069_6498746	HPX-205,HPX-201,HPX-202,HPX-208,HPX-210,HPX-212,HPX-213			0.519075	0	0.0613049	0	0	0	0.0391814	0.162687	0.0224812	0.281804
chr11_65390351_65390420	NA			58.975	0	10.1753	0	0	0	0.0341856	0.452531	0.00924751	0.0445191
chr11_65587069_65588107	KCNK7-201,KCNK7-202,KCNK7-203,KCNK7-204,KCNK7-206,KCNK7-205			0.276117	0	0	0	0	0	0.0101114	0.0453235	0.0224812	NA
chr11_65789006_65789195	OVOL1-201,OVOL1-203	5	down-same	12.0088	9.84085	3.40336	0	2.24769	0	0.0449573	0.0832605	0.0223618	0.647688
chr11_6586976_6587241	DNHD1-201			1.08826	0	0	0	0	0	0.0345239	0.0911845	0.0531241	NA
chr11_65914130_65914641	DRAP1-203,DRAP1-201,DRAP1-202,DRAP1-204,DRAP1-205,DRAP1-206,DRAP1-208,DRAP1-209			2.5342	0	1.1719	0	0	0	0.0308674	0.284462	0.00924751	0.110381
chr11_6603029_6603126	DNHD1-201,DNHD1-214			0	0	8.00698	0	0	0	0.0236151	0.0683733	NA	0.0445191
chr11_66055820_66055909	SF3B2-201,SF3B2-206,SF3B2-210			6.16512	0	0	0	0	0	0.0101114	0.0453235	0.0224812	NA
chr11_66057146_66057253	SF3B2-201,SF3B2-206,SF3B2-210			21.3065	0	1.17881	0	0	0	0.0355915	0.142189	0.0224812	0.281804
chr11_66057537_66057679	SF3B2-201,SF3B2-206,SF3B2-210			16.5402	0	3.48688	0	0	0	0.0234166	0.186103	0.00924751	0.110381
chr11_66276257_66276443	CNIH2-205,CNIH2-201,CNIH2-202,CNIH2-203,CNIH2-204,CNIH2-206			2.31799	0	11.7343	0	0	0	0.0190415	0.17584	0.124157	0.00678498
chr11_66276698_66276810	CNIH2-201,CNIH2-202,CNIH2-203,CNIH2-204,CNIH2-205			1.59404	0	9.71175	0	0	0	0.049499	0.271372	0.124157	0.0176767
chr11_667215_667796	CDHR5-202,CDHR5-203,CDHR5-207,CDHR5-211	5	down-same	4.32774	2.66434	3.37998	0	0.278112	0	0.00544567	0.0942512	0.00160401	0.177804
chr11_67279262_67280532	GRK2-201,GRK2-202,GRK2-203,GRK2-207,GRK2-204			0.117818	0	0	0	0	0	0.0345239	0.0911845	0.0531241	NA
chr11_67293791_67293852	ANKRD13D-201,ANKRD13D-202,ANKRD13D-203,ANKRD13D-207,ANKRD13D-211,ANKRD13D-213			0	0	13.4435	0	0	0	0.0236151	0.0683733	NA	0.0445191
chr11_67597568_67599794	C11orf72-201,C11orf72-202			0.314371	0	1.07142	0	0	0	0.0268808	0.623057	0.0224812	0.00678498
chr11_6759821_6759920	NA			51.7245	0	0	0	0	0	0.0345239	0.0911845	0.0531241	NA
chr11_68028462_68028714	AC004923.4-201			1.65824	0	0	0	0	0	0.0345239	0.0911845	0.0531241	NA
chr11_68078357_68078470	CHKA-201,CHKA-202,CHKA-204,CHKA-205,CHKA-206,CHKA-208			11.8792	0	0	0	0.715338	0	0.0469336	0.0453235	0.100544	0.419547
chr11_68527364_68527559	PPP6R3-220,PPP6R3-224			4.2268	0	0	0	0	0	0.0345239	0.0911845	0.0531241	NA
chr11_68571887_68572054	PPP6R3-225,CHM13_T0036405,CHM13_T0036406,PPP6R3-202,PPP6R3-203,PPP6R3-204,PPP6R3-205,PPP6R3-206,PPP6R3-211,PPP6R3-214,PPP6R3-226	2	up-down	0.769484	0	15.499	1.96806	3.71761	0	0.024537	0.0191829	0.780346	0.0408631
chr11_68753269_68753489	TESMIN-202,TESMIN-201,TESMIN-204,TESMIN-205,TESMIN-206,TESMIN-209			0	0	0.344755	0	2.65249	0	0.0475451	0.335234	0.0325179	0.150609
chr11_69010993_69012276	AP003071.4-201			0.793077	0	0	0	0	0	0.0345239	0.0911845	0.0531241	NA
chr11_69787944_69790407	FGF4-201,FGF4-202			0.545574	0	0.00842537	0	0	0	0.0355915	0.142189	0.0224812	0.281804
chr11_71400530_71400647	NADSYN1-201,NADSYN1-204,NADSYN1-213,NADSYN1-217			4.79378	0	0	0	0	0	0.0345239	0.0911845	0.0531241	NA
chr11_71737222_71738869	ALG1L9P-201,ALG1L9P-206			0.125379	0	0	0	0	0	0.0345239	0.0911845	0.0531241	NA
chr11_72624785_72625431	ARAP1-201,ARAP1-202,ARAP1-203,ARAP1-204,ARAP1-205,ARAP1-207,ARAP1-209,ARAP1-210,ARAP1-211,ARAP1-221,CHM13_T0037031,ARAP1-206	5	down-same	11.4575	2.43052	1.04899	0	3.60639	0	0.0431444	0.0201277	0.106272	0.337256
chr11_72764981_72767112	CHM13_T0037101,FCHSD2-201,FCHSD2-204,FCHSD2-203,FCHSD2-202,FCHSD2-208			0.0234765	0	0.129612	0	1.8511	0	0.0427197	0.476939	0.0248137	0.121494
chr11_72931131_72931330	NA			5.77235	0	0	0	0	0	0.0345239	0.0911845	0.0531241	NA
chr11_73404581_73404750	NA			6.20594	0	0	0	0	0	0.0345239	0.0911845	0.0531241	NA
chr11_74848121_74848210	NA			2.67618	0	0	0	0	0	0.0345239	0.0911845	0.0531241	NA
chr11_74848346_74848542	AP001992.1-205			1.56371	0	0	0	0	0	0.0345239	0.0911845	0.0531241	NA
chr11_75135654_75137739	AP001972.3-204,AP001972.3-205,AP001972.3-201			0.22567	0	0	0	0	0	0.0345239	0.0911845	0.0531241	NA
chr11_75679671_75679810	RN7SL786P-201			7.60024	0	0	0	0	0	0.0345239	0.0911845	0.0531241	NA
chr11_76279675_76282513	THAP12-201,THAP12-204,THAP12-203,THAP12-202,THAP12-205			0.229271	0	0	0	0	0	0.0345239	0.0911845	0.0531241	NA
chr11_76722063_76723080	TSKU-203			0.943594	0	0	0	0	0	0.0345239	0.0911845	0.0531241	NA
chr11_77824911_77825070	INTS4-201,INTS4-209,INTS4-211			8.17784	0	1.02067	0	0	0	0.0128252	0.0891572	0.00924751	0.281804
chr11_7824061_7824150	NA			4.78469	0	0	0	0	0	0.0345239	0.0911845	0.0531241	NA
chr11_78411736_78411773	NARS2-201,NARS2-202,NARS2-204			2.27888	0	0	0	0	0	0.0345239	0.0911845	0.0531241	NA
chr11_80860661_80860730	NA			100.064	0	0	0	0	0	0.0345239	0.0911845	0.0531241	NA
chr11_8177916_8178033	TUB-201,TUB-202,TUB-203			0.213797	0	9.59116	0	0	0	0.0260018	0.115238	0.299677	0.0176767
chr11_82456571_82456670	NA			3.46584	0	0	0	0	0	0.0345239	0.0911845	0.0531241	NA
chr11_84191761_84191850	NA			4.70161	0	0	0	0	0	0.0101114	0.0453235	0.0224812	NA
chr11_84250201_84250280	NA	2	up-down	69.2019	0	99.5312	49.924	11.1515	0	0.0456734	0.455479	0.107642	0.0134887
chr11_85570763_85571764	TMEM126B-201,TMEM126B-202,TMEM126B-203,TMEM126B-204,TMEM126B-205,TMEM126B-206,TMEM126B-208,TMEM126B-209,TMEM126B-210,TMEM126B-211			0.581494	0	0	0	0	0	0.0345239	0.0911845	0.0531241	NA
chr11_88023091_88023170	NA			4.86167	0	0	0	0	0	0.0345239	0.0911845	0.0531241	NA
chr11_8896061_8896150	NA			25.5853	0	0	0	0	0	0.0101114	0.0453235	0.0224812	NA
chr11_89075331_89075400	NA			10.2437	0	184.866	0	0	0	0.0355534	0.489499	0.00924751	0.0445191
chr11_90481761_90481870	NA			7.38164	0	0	0	0	0	0.0345239	0.0911845	0.0531241	NA
chr11_9087371_9087450	NA			4.63231	0	0	0	0	0	0.0345239	0.0911845	0.0531241	NA
chr11_9179150_9180663	KRT8P41-201			0.37218	0	0.266808	0	0	0	0.0308674	0.284462	0.00924751	0.110381
chr11_9228868_9229049	CHM13_T0030156,DENND5A-201,DENND5A-203,DENND5A-206,DENND5A-208,DENND5A-209,DENND5A-210,DENND5A-214			0.606964	0	0	0	0	0	0.0345239	0.0911845	0.0531241	NA
chr11_92557301_92557390	NA			3.55953	0	0	0	0	0	0.0345239	0.0911845	0.0531241	NA
chr11_93451858_93452194	SRP14P2-201			1.22916	0	0	0	0	0	0.0345239	0.0911845	0.0531241	NA
chr11_93503431_93503590	AP003499.5-201	5	down-same	7.3196	2.20251	1.37233	0	0.821719	0	0.0421829	0.0777373	0.0231687	0.764593
chr11_94176191_94176270	NA			19.6003	0	0	0	15.1723	0	0.037531	0.0102744	0.327105	0.0709501
chr11_94181891_94181910	NA			70.6379	0	0	0	5.52168	0	0.0424291	0.0453235	0.0883453	0.419547
chr11_94221321_94221340	NA			127.297	0	0	0	63.7186	0	0.0294939	0.0102744	0.189568	0.126769
chr11_94552376_94552892	AP000943.2-201			1.43758	0	0	0	0	0	0.0345239	0.0911845	0.0531241	NA
chr11_94763271_94763350	NA			3.98138	0	0	0	0	0	0.0345239	0.0911845	0.0531241	NA
chr11_96395993_96396077	JRKL-202,JRKL-201			0	0	8.44735	0	0	0	0.00602162	0.0308788	NA	0.0176767
chr11_96679021_96679130	NA			39.367	0	0	0	1.44374	0	0.0469336	0.0453235	0.100544	0.419547
chr11_97422301_97422360	NA			18.3558	0	0	0	0	0	0.0101114	0.0453235	0.0224812	NA
chr12_101069822_101069901	NA			4.05355	0	0	0	0	0	0.0345239	0.0911845	0.0531241	NA
chr12_102448162_102448461	IGF1-207			6.17116	0	0	0	0	0	0.0345239	0.0911845	0.0531241	NA
chr12_102923212_102923351	ASCL1-201			72.0536	33.3624	22.8497	7.58897	6.6762	0	0.0384009	0.237722	0.0141428	0.156303
chr12_10296206_10296574	KLRC4-201,KLRC4-KLRK1-201,KLRC4-KLRK1-202,KLRC4-KLRK1-207,KLRC4-KLRK1-208,KLRC4-KLRK1-211,KLRC4-KLRK1-212,KLRC4-KLRK1-213			4.61663	0	0	0	0	0	0.0345239	0.0911845	0.0531241	NA
chr12_103138841_103140039	AC068643.2-205,AC068643.2-206,AC068643.2-207,AC068643.2-208			0.197616	0	0	0	0	0	0.0101114	0.0453235	0.0224812	NA
chr12_103573112_103573271	NA			4.51058	0	0	0	0	0	0.0345239	0.0911845	0.0531241	NA
chr12_103760347_103760437	NT5DC3-201,NT5DC3-204			11.4508	0	0	0	0	0	0.0345239	0.0911845	0.0531241	NA
chr12_103818893_103819026	TTC41P-203,TTC41P-205			0	0	1.75064	0	9.47623	0	0.0334967	0.149262	0.0169338	0.170397
chr12_104289157_104289313	CHM13_T0051494,TXNRD1-201,TXNRD1-202,TXNRD1-203,TXNRD1-204,TXNRD1-205,TXNRD1-206,TXNRD1-208,TXNRD1-212,TXNRD1-214,TXNRD1-215,TXNRD1-217,TXNRD1-219,TXNRD1-220			0.568679	0	4.75003	0	0.121092	0	0.0127478	0.0508045	0.416653	0.00941599
chr12_104310008_104314985	CHM13_T0051494,TXNRD1-201,TXNRD1-202,TXNRD1-203,TXNRD1-204,TXNRD1-205,TXNRD1-206,TXNRD1-207,TXNRD1-208,TXNRD1-212,TXNRD1-214,TXNRD1-215,TXNRD1-217,TXNRD1-219	5	down-same	0.914106	0.214365	0.190388	0	0.104997	0	0.0330568	0.0678252	0.01912	0.719336
chr12_105380782_105380871	NA			14.2621	0	0	0	0	0	0.0345239	0.0911845	0.0531241	NA
chr12_106362992_106363071	NA			7.2669	0	2.05427	0	0	0	0.0430059	0.185338	0.0224812	0.281804
chr12_106467715_106467888	POLR3B-201,POLR3B-202			2.58458	0	0	0	0	0	0.0345239	0.0911845	0.0531241	NA
chr12_107334412_107334621	NA			5.62779	0	0	0	0	0	0.0345239	0.0911845	0.0531241	NA
chr12_107446442_107446601	NA			199.142	79.4409	102.302	72.9782	21.9718	0	0.0184053	0.805835	0.011658	0.0170786
chr12_10805266_10807884	PRH2-202			0.0333354	0	0	0	0	0	0.0345239	0.0911845	0.0531241	NA
chr12_10810445_10812300	TAS2R14-201,TAS2R14-202			0.418885	0	0	0	0	0	0.0101114	0.0453235	0.0224812	NA
chr12_108146082_108146181	NA			5.20392	0	0	0	0	0	0.0345239	0.0911845	0.0531241	NA
chr12_108882524_108887524	SVOP-205			0.109092	0	0.122376	0	0	0	0.0382267	0.568058	0.00924751	0.0445191
chr12_110261202_110261351	NA			7.69821	0	0	0	0	0	0.0345239	0.0911845	0.0531241	NA
chr12_110431436_110431564	GPN3-201,GPN3-202,GPN3-203,GPN3-209,GPN3-207			0	0	4.84056	0	0	0	0.0236151	0.0683733	NA	0.0445191
chr12_110877752_110877944	CCDC63-201,CCDC63-202,CCDC63-204			0.667026	0	0	0	0	0	0.0345239	0.0911845	0.0531241	NA
chr12_111170022_111170111	NA	5	down-same	102.801	15.3978	6.33995	0	3.96014	0	0.00586723	0.0352795	0.00346479	0.478304
chr12_111380462_111380541	NA	5	down-same	43.4013	15.0325	8.91546	0	1.47593	0	0.00597248	0.0357321	0.003827	0.749977
chr12_111786454_111794443	ALDH2-201,ALDH2-202,ALDH2-203,ALDH2-204,ALDH2-205			0.0698956	0	0	0	0	0	0.0345239	0.0911845	0.0531241	NA
chr12_111908187_111908732	TMEM116-213,TMEM116-201,TMEM116-215,TMEM116-205,TMEM116-208,TMEM116-217			0.957975	0	2.13622	0	0	0	0.0499689	0.833405	0.0224812	0.0176767
chr12_112027432_112027531	NA			5.08415	0	0	0	0	0	0.0345239	0.0911845	0.0531241	NA
chr12_112444282_112444461	NA	2	up-down	4.00504	0	55.7904	35.4845	27.2946	0	0.0240266	0.00604372	0.118649	0.238505
chr12_112945967_112946390	OAS3-206,CHM13_T0052452,CHM13_T0052453,OAS3-201			0.810286	0	0	0	0	0	0.0345239	0.0911845	0.0531241	NA
chr12_113617952_113618081	NA	1	down-down	226.569	62.2859	161.863	41.5325	29.7737	0	0.0405585	0.591501	0.0245043	0.0445768
chr12_113726318_113728008	LINC01234-209,LINC01234-207,LINC01234-201			0.303164	0	0	0	0	0	0.0345239	0.0911845	0.0531241	NA
chr12_114659885_114661251	TBX3-201,TBX3-202,TBX3-204			3.37952	0	0	0	0.340342	0	0.0149411	0.0102744	0.0750833	0.226487
chr12_115174522_115174551	NA	5	down-same	79.5996	81.6578	19.9194	0	224.759	0	0.0152584	0.0466236	0.010544	0.439232
chr12_115264642_115264731	NA			3.16343	0	0	0	0	0	0.0345239	0.0911845	0.0531241	NA
chr12_117158550_117158671	FBXO21-201,FBXO21-202,FBXO21-205,FBXO21-206,FBXO21-208	2	up-down	0.776205	0	32.7885	8.91808	9.15519	0	0.0259625	0.0139865	0.404049	0.0656451
chr12_117167523_117167617	FBXO21-201,FBXO21-202,FBXO21-205,FBXO21-206,FBXO21-207,FBXO21-208	2	up-down	0.999157	0	42.4793	20.9787	9.89466	0	0.0287342	0.0139865	0.243867	0.0889169
chr12_118137047_118138404	TAOK3-201,TAOK3-202,TAOK3-219,TAOK3-206,TAOK3-205,TAOK3-209			1.39662	0	0	0	0.797191	0	0.0191292	0.021962	0.0614517	0.419547
chr12_118223062_118223960	TAOK3-206			0.170646	0	0	0	0	0	0.0345239	0.0911845	0.0531241	NA
chr12_119182283_119182827	AC084880.1-201			0.541368	0	2.05982	0	0	0	0.049499	0.271372	0.124157	0.0176767
chr12_119699452_119699621	CHM13_T0052892,CHM13_T0052893,CHM13_T0052894,CIT-201,CIT-202,CIT-203,CIT-208,CIT-217,CIT-212			1.57475	0	0	0	0	0	0.0345239	0.0911845	0.0531241	NA
chr12_119758165_119758290	CHM13_T0052892,CHM13_T0052893,CHM13_T0052894,CIT-203,CIT-208	2	up-down	1.79266	0	24.7457	2.15818	4.02631	0	0.0300839	0.0301222	0.828289	0.0361895
chr12_120350622_120350701	NA	5	down-same	27.3449	2.21645	2.5935	0	2.12306	0	0.0416286	0.0492884	0.0375779	1
chr12_120492451_120493057	COQ5-201,COQ5-202			0	0	1.96721	0	0	0	0.0236151	0.0683733	NA	0.0445191
chr12_121000435_121000533	C12orf43-201,C12orf43-202,C12orf43-204,C12orf43-205,C12orf43-206,C12orf43-208,C12orf43-209			0.447881	0	10.4557	0	0	0	0.0288861	0.132714	0.299677	0.0176767
chr12_121333407_121333475	ANAPC5-201,ANAPC5-204,ANAPC5-205,ANAPC5-215,ANAPC5-217,ANAPC5-218,ANAPC5-220			9.02912	0	0	0	0.277799	0	0.0424291	0.0453235	0.0883453	0.419547
chr12_121813693_121813954	SETD1B-201,SETD1B-202,SETD1B-203,SETD1B-204			2.44642	0	0	0	0	0	0.0345239	0.0911845	0.0531241	NA
chr12_122508422_122508511	NA			4.74849	0	0	0	0	0	0.0345239	0.0911845	0.0531241	NA
chr12_122758247_122758659	DENR-201,DENR-202,DENR-204			4.49977	0.424999	0	0	3.16761	0	0.00670258	0.00460735	0.0535254	0.226487
chr12_122760706_122760789	DENR-201,DENR-202			19.399	0	1.51967	0	10.9755	0	0.0413291	0.0349259	0.0670188	0.747856
chr12_122848765_122849440	HIP1R-207,HIP1R-201,HIP1R-202,HIP1R-204,HIP1R-206			1.95336	0	0.0614865	0	0.137589	0	0.0455031	0.0473347	0.0596813	0.687806
chr12_123404062_123405922	KMT5A-201,KMT5A-202,KMT5A-203,KMT5A-204			0.023598	0	0.951357	0	0	0	0.0260018	0.115238	0.299677	0.0176767
chr12_123532027_123532572	RILPL1-202,RILPL1-205			0.448518	0	0	0	0	0	0.0345239	0.0911845	0.0531241	NA
chr12_123982702_123982791	NA			6.55403	0	0	0	0	0	0.0345239	0.0911845	0.0531241	NA
chr12_124425096_124425150	NCOR2-201,NCOR2-202,NCOR2-203,NCOR2-204,NCOR2-207,NCOR2-208,NCOR2-215			0	0	17.6679	0	0	0	0.0236151	0.0683733	NA	0.0445191
chr12_124596622_124596721	AC073592.8-201			75.6633	57.9929	88.5546	13.2794	27.0199	0	0.0354204	0.822692	0.0395891	0.0161475
chr12_124957606_124958948	DHX37-201,DHX37-203,DHX37-205			0.562667	0	0	0	0	0	0.0345239	0.0911845	0.0531241	NA
chr12_12534434_12536014	GPR19-206,GPR19-203,GPR19-201,GPR19-204			0.476536	0	0.013134	0	0.0332	0	0.0402846	0.0773084	0.0356925	0.92292
chr12_125987752_125988011	NA			5.34646	0	0	0	0	0	0.0345239	0.0911845	0.0531241	NA
chr12_126173785_126173838	LINC02359-203			2.73792	0	0	0	0	0	0.0345239	0.0911845	0.0531241	NA
chr12_126326382_126326511	NA			4.75326	0	0	0	0	0	0.0345239	0.0911845	0.0531241	NA
chr12_126624282_126624492	AC006065.2-201			0.737904	0	0	0	0	0	0.0345239	0.0911845	0.0531241	NA
chr12_128776212_128776281	NA			7.38284	0	0	0	0	0	0.0345239	0.0911845	0.0531241	NA
chr12_12973972_12974101	NA	5	down-same	95.3804	10.8844	4.10446	0	31.0562	0	0.0469699	0.0204323	0.196646	0.133165
chr12_130204702_130204961	FZD10-201,FZD10-202	5	down-same	11.9527	6.08776	3.83608	0	0.450188	0	0.0287263	0.172942	0.0100469	0.197866
chr12_130474124_130474573	RIMBP2-201,RIMBP2-202,RIMBP2-207,RIMBP2-208			0.337381	0	0	0	0	0	0.0345239	0.0911845	0.0531241	NA
chr12_131307842_131307901	NA			32.3827	0	9.09056	0	0.640351	0	0.0364773	0.259485	0.0117201	0.156684
chr12_13285962_13286061	NA			6.62232	0	0	0	0	0	0.0345239	0.0911845	0.0531241	NA
chr12_132969080_132977936	ZNF605-202,ZNF605-204,ZNF605-201			0.368398	0	0.00285479	0	0.00213306	0	0.0327115	0.0667754	0.030931	0.846557
chr12_1412912_1412991	NA	5	down-same	59.7146	22.3074	42.9312	3.41484	3.93269	0	0.0211445	0.665924	0.0100188	0.0248054
chr12_1424543_1425064	ERC1-206			11.4231	0.504126	0.256374	0	0.0362579	0	0.00543218	0.0373662	0.00419113	0.376677
chr12_14506542_14506641	NA			11.0635	0	0	0	0	0	0.0345239	0.0911845	0.0531241	NA
chr12_14639849_14645277	AC010168.2-201			0.404205	0	0	0	0	0	0.0345239	0.0911845	0.0531241	NA
chr12_14819368_14820058	ARHGDIB-201,ARHGDIB-203,ARHGDIB-207,ARHGDIB-204,ARHGDIB-206,ARHGDIB-209			1.34339	0	0	0	0	0	0.0345239	0.0911845	0.0531241	NA
chr12_16130402_16130511	NA			8.54622	0	0	0	0	0	0.0345239	0.0911845	0.0531241	NA
chr12_1670942_1671031	NA			7.10345	0	0	0	0	0	0.0345239	0.0911845	0.0531241	NA
chr12_17503262_17503341	NA			5.72214	0	0	0	0	0	0.0345239	0.0911845	0.0531241	NA
chr12_19009067_19009124	PLEKHA5-201,PLEKHA5-203,PLEKHA5-206,PLEKHA5-209,PLEKHA5-213,PLEKHA5-215,PLEKHA5-216			3.46565	0	0	0	0	0	0.0345239	0.0911845	0.0531241	NA
chr12_198150_198771	SLC6A12-212,SLC6A12-201,SLC6A12-202,SLC6A12-203,SLC6A12-207,SLC6A12-213			0.218214	0	0	0	0	0	0.0345239	0.0911845	0.0531241	NA
chr12_20513520_20513674	PDE3A-201,PDE3A-203			0	0	3.14289	0	0.122665	0	0.0245402	0.0308788	0.399416	0.0615854
chr12_21302762_21302841	SLCO1A2-208,SLCO1A2-214			4.03306	0	0	0	0	0	0.0345239	0.0911845	0.0531241	NA
chr12_21347190_21349929	PYROXD1-201,PYROXD1-202,PYROXD1-205,PYROXD1-206,PYROXD1-209			0.143887	0	0.945195	0	0.014756	0	0.049901	0.556539	0.0356925	0.0228546
chr12_21403942_21404121	SPX-201			5.21612	0	0	0	0	0	0.0345239	0.0911845	0.0531241	NA
chr12_2163922_2164011	NA			3.62358	0	0	0	0	0	0.0345239	0.0911845	0.0531241	NA
chr12_21676085_21679865	ABCC9-201			0.0449036	0	0	0	0.00499745	0	0.0424291	0.0453235	0.0883453	0.419547
chr12_21807202_21807271	NA			3.00674	0	0	0	0	0	0.0345239	0.0911845	0.0531241	NA
chr12_23193832_23193901	NA	1	down-down	70.9669	53.7631	54.2201	23.7641	14.0169	0	0.0242726	0.569654	0.0110059	0.0418029
chr12_24129805_24129989	SOX5-AS1-208,SOX5-AS1-217			0	0	0	0	4.9839	0	0.0128102	NA	0.0325179	0.0391467
chr12_27146742_27146921	NA			3.38148	0	0	0	0	0	0.0345239	0.0911845	0.0531241	NA
chr12_27184183_27184306	STK38L-201,STK38L-210,STK38L-212			0.708252	0	0	0	0	0	0.0345239	0.0911845	0.0531241	NA
chr12_27278562_27278811	NA			7.56856	0	0	0	0	0	0.0345239	0.0911845	0.0531241	NA
chr12_27332962_27333051	SMCO2-201,SMCO2-202			6.73982	0	0	0	0	0	0.0345239	0.0911845	0.0531241	NA
chr12_27514402_27514581	NA			8.19926	0	0	0	0	0	0.0345239	0.0911845	0.0531241	NA
chr12_27564531_27567299	PPFIBP1-201,PPFIBP1-202,PPFIBP1-207,PPFIBP1-209,PPFIBP1-215			0.432446	0	0.0697694	0	0	0	0.0391814	0.162687	0.0224812	0.281804
chr12_27573372_27573401	NA			12.7486	0	0	0	0	0	0.0345239	0.0911845	0.0531241	NA
chr12_27574972_27575041	NA			6.88888	0	0	0	0	0	0.0345239	0.0911845	0.0531241	NA
chr12_28023372_28023491	NA			4.05241	0	0	0	0	0	0.0345239	0.0911845	0.0531241	NA
chr12_28025022_28025411	NA			6.30209	0	0	0	0	0	0.0101114	0.0453235	0.0224812	NA
chr12_2804705_2805243	FKBP4-201,FKBP4-205			0.425264	0	0	0	0	0	0.0345239	0.0911845	0.0531241	NA
chr12_29239408_29239478	ERGIC2-201,ERGIC2-203,ERGIC2-208,ERGIC2-210,ERGIC2-211,ERGIC2-212			13.7687	0	0	0	0	0	0.0101114	0.0453235	0.0224812	NA
chr12_29240772_29240818	ERGIC2-201,ERGIC2-203,ERGIC2-208,ERGIC2-210,ERGIC2-211,ERGIC2-212			19.4124	0	0	0	0	0	0.0345239	0.0911845	0.0531241	NA
chr12_29336538_29337063	OVCH1-AS1-202			2.74872	0	0.0481562	0	0	0	0.0355915	0.142189	0.0224812	0.281804
chr12_29336640_29336835	OVCH1-201			6.4359	0	0.129651	0	0	0	0.0391814	0.162687	0.0224812	0.281804
chr12_30676319_30692048	AC010198.2-201,AC010198.2-202,AC010198.2-203,AC010198.2-204,AC010198.2-205,AC010198.2-206,AC010198.2-207,AC010198.2-208,AC010198.2-211,AC010198.2-212,AC010198.2-213,LINC00941-201			0.0876817	0	0.0147083	0	0.010022	0	0.0453284	0.12541	0.0244842	0.469495
chr12_30766442_30766521	NA			12.88	0	0	0	0	0	0.0345239	0.0911845	0.0531241	NA
chr12_31082982_31083091	AC024940.1-204			21.7616	0	0	0	0	0	0.0101114	0.0453235	0.0224812	NA
chr12_3218149_3218403	AC005912.1-201			7.28161	1.84081	8.6682	5.17584	1.1157	0	0.0296333	0.782292	0.0316762	0.0149506
chr12_32203669_32204763	BICD1-201,BICD1-203,BICD1-210,BICD1-202			0.119139	0	0	0	0	0	0.0345239	0.0911845	0.0531241	NA
chr12_33279010_33279530	SYT10-203,SYT10-202			2.34722	0	0	0	0	0	0.0345239	0.0911845	0.0531241	NA
chr12_3329840_3331834	LINC02827-201,LINC02827-202			0.202704	0	0	0	0	0	0.0345239	0.0911845	0.0531241	NA
chr12_3392442_3392521	NA			2.62614	0	0	0	0	0	0.0345239	0.0911845	0.0531241	NA
chr12_35117542_35117641	NA			22.8921	0	11.5157	0	0	0	0.0470641	0.210241	0.0224812	0.281804
chr12_35741482_35741511	NA			36.1691	0	0	0	0	0	0.0345239	0.0911845	0.0531241	NA
chr12_3621474_3621978	CRACR2A-202,CRACR2A-203			0	0	0.536857	0	0	0	0.0236151	0.0683733	NA	0.0445191
chr12_3732510_3739809	CRACR2A-204,RNU6-174P-201,CRACR2A-206,CRACR2A-201,CRACR2A-203			0.282582	0	0.0447236	0	0.0517615	0	0.0443288	0.140924	0.0212424	0.469495
chr12_39290041_39290240	KIF21A-201,KIF21A-202,KIF21A-203,KIF21A-204,KIF21A-206,KIF21A-213,KIF21A-214			2.83544	0	0	0	0	0	0.0345239	0.0911845	0.0531241	NA
chr12_40043722_40043851	NA			10.8087	0	0	0	0	0	0.0345239	0.0911845	0.0531241	NA
chr12_40095242_40095361	LINC02555-201			10.5403	0	0	0	0	0	0.0101114	0.0453235	0.0224812	NA
chr12_40485979_40486032	MUC19-205			6.56331	0	0	0	0	0	0.0101114	0.0453235	0.0224812	NA
chr12_4504212_4504391	NA			20.7379	0	0	0	0	0	0.0345239	0.0911845	0.0531241	NA
chr12_45870262_45870351	ARID2-201,ARID2-205,ARID2-206,ARID2-208			7.51624	0	0	0	0	0	0.0345239	0.0911845	0.0531241	NA
chr12_46142659_46156467	SLC38A1-201,CHM13_T0045656,CHM13_T0045657,CHM13_T0045658,SLC38A1-202,SLC38A1-206,SLC38A1-204,SLC38A1-210,SLC38A1-211			0.143665	0	0.0419587	0	0.0483843	0	0.0289605	0.0632585	0.0281463	0.92292
chr12_47468232_47468341	NA			18.8511	0	0	0	0	0	0.0345239	0.0911845	0.0531241	NA
chr12_47832652_47832821	NA	1	down-down	145.611	47.0248	107.979	29.1076	19.9795	0	0.0282155	0.882752	0.0253202	0.017753
chr12_47904647_47904832	VDR-202			15.0866	0	0	0	0	0	0.0345239	0.0911845	0.0531241	NA
chr12_47925933_47926553	TMEM106C-207,TMEM106C-201,TMEM106C-202,TMEM106C-203,TMEM106C-209,TMEM106C-212,TMEM106C-213,TMEM106C-214,TMEM106C-215,TMEM106C-216,TMEM106C-217,TMEM106C-218,TMEM106C-219,TMEM106C-220,TMEM106C-221,TMEM106C-208,TMEM106C-210,TMEM106C-204			0.260843	0	0	0	0	0	0.0345239	0.0911845	0.0531241	NA
chr12_47948561_47948614	COL2A1-201,COL2A1-202,COL2A1-208			4.32726	0	0	0	0	0	0.0101114	0.0453235	0.0224812	NA
chr12_47948804_47948902	COL2A1-201,COL2A1-202,COL2A1-208			1.95316	0	0	0	0	0	0.0345239	0.0911845	0.0531241	NA
chr12_48068708_48068798	PFKM-202,PFKM-205,PFKM-209,PFKM-211,PFKM-216,PFKM-228,PFKM-232			8.62918	0	2.70479	0	0	0	0.0157811	0.117223	0.00924751	0.281804
chr12_48098702_48099191	PFKM-208,PFKM-201,PFKM-202,PFKM-203,PFKM-206,PFKM-209,PFKM-210,PFKM-217,PFKM-219,PFKM-221,PFKM-222,PFKM-225,PFKM-230,PFKM-232,PFKM-227			0.933647	0	0	0	0	0	0.0101114	0.0453235	0.0224812	NA
chr12_48798597_48800108	DDX23-201,DDX23-202,DDX23-203,DDX23-216,DDX23-212,DDX23-209,DDX23-207,DDX23-218,DDX23-208,DDX23-214			0.392134	0	0.016732	0	0	0	0.0355915	0.142189	0.0224812	0.281804
chr12_48854452_48854551	RNU6-600P-201			6.53394	0	0	0	0	0	0.0345239	0.0911845	0.0531241	NA
chr12_49011855_49012963	KMT2D-201			0.778051	0	0	0	0	0	0.0345239	0.0911845	0.0531241	NA
chr12_49054662_49054701	NA			30.785	0	9.19719	0	0.968737	0	0.0402237	0.259485	0.0136533	0.156684
chr12_49112592_49112681	NA			13.594	0	0	0	0	0	0.0345239	0.0911845	0.0531241	NA
chr12_49309078_49309741	DNAJC22-202,DNAJC22-201			2.60583	0	0.0312997	0	0	0	0.0391814	0.162687	0.0224812	0.281804
chr12_49799057_49802027	BCDIN3D-201,BCDIN3D-202			0.591382	0.0482623	0.00851246	0	0.0888695	0	0.0198248	0.0149372	0.0528652	0.395444
chr12_5029784_5030296	AC005906.2-220,AC005906.2-203,AC005906.2-208,AC005906.2-210,AC005906.2-215,AC005906.2-216,AC005906.2-201,AC005906.2-205,AC005906.2-207,AC005906.2-209,AC005906.2-211,AC005906.2-212,AC005906.2-213,AC005906.2-214,AC005906.2-217,AC005906.2-218,AC005906.2-219			2.34797	0	0.526898	0	1.5867	0	0.0289605	0.0632585	0.0281463	0.92292
chr12_51205227_51206830	DAZAP2-201,DAZAP2-203,DAZAP2-204,DAZAP2-205,DAZAP2-207,DAZAP2-208,DAZAP2-209,DAZAP2-210,DAZAP2-211,DAZAP2-212,DAZAP2-214	2	up-down	0.508298	0	5.40328	1.3208	1.61358	0	0.0398049	0.012994	0.296489	0.133368
chr12_51342110_51342703	GALNT6-201,GALNT6-202,GALNT6-207,GALNT6-209,GALNT6-212,GALNT6-210,GALNT6-217,GALNT6-203,GALNT6-206,GALNT6-215,GALNT6-211,GALNT6-213,GALNT6-204,GALNT6-219,GALNT6-214			0.451051	0	0	0	0	0	0.0345239	0.0911845	0.0531241	NA
chr12_51974610_51974922	TAMALIN-201,TAMALIN-202,TAMALIN-205,TAMALIN-206,TAMALIN-208,TAMALIN-203			2.70901	0	0	0	0	0	0.0101114	0.0453235	0.0224812	NA
chr12_53018407_53018821	TNS2-216,CHM13_T0047110,TNS2-201,TNS2-202,TNS2-203,TNS2-204,TNS2-208,TNS2-209,TNS2-210,TNS2-219			1.0459	0	0	0	0	0	0.0345239	0.0911845	0.0531241	NA
chr12_53638704_53640153	ATP5MC2-201,ATP5MC2-202,ATP5MC2-203,ATP5MC2-204,ATP5MC2-205,ATP5MC2-208,ATP5MC2-209			0.927047	0	0	0	0.0260737	0	0.0154002	0.021962	0.0471086	0.419547
chr12_54366230_54367580	CHM13_T0047596,ITGA5-201,ITGA5-209,ITGA5-210,ITGA5-211,ITGA5-203			0.383947	0	0	0	0	0	0.0345239	0.0911845	0.0531241	NA
chr12_55691957_55692260	CD63-201,CD63-207,CD63-202,CD63-205,CD63-212,CD63-204,CD63-206,CD63-214,CD63-208,CD63-209,CD63-215,CD63-210,CD63-216			25.754	0	29.4804	0	0	0	0.031827	0.907928	0.00924751	0.0176767
chr12_56081247_56081511	AC034102.4-201			0.0473755	0	8.23835	0	0	0	0.0233363	0.0996252	0.299677	0.0176767
chr12_56132930_56133311	SMARCC2-201,SMARCC2-202,SMARCC2-203,SMARCC2-209,SMARCC2-214			0.20773	0	0	0	0	0	0.0345239	0.0911845	0.0531241	NA
chr12_56253808_56254293	CS-222,CS-224,CS-220,CS-227,CS-217,CS-207,CS-218,AC073896.1-201,AC073896.1-202,CS-201,CS-202,CS-206,CS-208,CS-211,CS-212,CS-214,CS-219,CS-221,CS-223,CS-225,CS-226,CS-228,CS-229,CS-230,CS-231,CS-233,CS-215	5	down-same	6.47313	1.20605	0.413105	0	0.490409	0	0.0322267	0.0373662	0.0334008	0.897425
chr12_56292653_56293098	PAN2-201,PAN2-202,PAN2-203,PAN2-208,PAN2-209,PAN2-211,PAN2-217,PAN2-221,PAN2-216			3.91828	0	0.233165	0	0	0	0.0430059	0.185338	0.0224812	0.281804
chr12_56612767_56612941	ATP5F1B-201,ATP5F1B-207,ATP5F1B-210,ATP5F1B-205			0	0	4.77027	0	0	0	0.0236151	0.0683733	NA	0.0445191
chr12_56639747_56639845	PTGES3-201,PTGES3-202,PTGES3-204,PTGES3-205,PTGES3-206,PTGES3-207			0.75592	0	13.3404	0	0	0	0.0430908	0.217489	0.124157	0.0176767
chr12_57068502_57068611	NA	1	down-down	99.6343	72.924	85.0303	39.1987	21.144	0	0.04093	0.641939	0.0148279	0.0807644
chr12_57078943_57079266	STAT6-202,STAT6-201,STAT6-203,STAT6-204,STAT6-206,STAT6-207,STAT6-209,STAT6-212,STAT6-220,STAT6-224,STAT6-225			0.861069	0	0	0	0	0	0.0345239	0.0911845	0.0531241	NA
chr12_57224218_57224371	AC137834.1-201,R3HDM2-201,R3HDM2-202,R3HDM2-203,R3HDM2-204,R3HDM2-205,R3HDM2-206,R3HDM2-207,R3HDM2-215,R3HDM2-212			2.54191	0	0	0	0	0	0.0345239	0.0911845	0.0531241	NA
chr12_57686221_57686403	OS9-201,OS9-202,OS9-203,OS9-204,OS9-205,OS9-206,OS9-207,OS9-210,OS9-212,OS9-214,OS9-215,OS9-218,OS9-220			3.2624	0	0	0	0	0	0.0345239	0.0911845	0.0531241	NA
chr12_57718792_57718913	CDK4-207			4.80865	0	0	0	0	0	0.0101114	0.0453235	0.0224812	NA
chr12_57741482_57741611	NA			12.5576	0	0.482597	0	0	0	0.0430059	0.185338	0.0224812	0.281804
chr12_58349282_58349381	NA			10.8999	0	0	0	0	0	0.0345239	0.0911845	0.0531241	NA
chr12_5992603_5992677	VWF-201			12.6805	0	0	0	0	0	0.0345239	0.0911845	0.0531241	NA
chr12_6028673_6029117	VWF-205			1.25593	0	0	0	0	0	0.0345239	0.0911845	0.0531241	NA
chr12_62299002_62299151	NA			15.7089	0	0	0	0	0	0.0101114	0.0453235	0.0224812	NA
chr12_6281512_6281611	ATP5MFP5-201	5	down-same	104.43	17.5498	10.6916	0	11.9804	0	0.0316572	0.0352795	0.0283034	0.706669
chr12_63100482_63100581	NA			7.14013	0	0	0	0	0	0.0345239	0.0911845	0.0531241	NA
chr12_6398866_6400405	LTBR-201,LTBR-207,LTBR-208,LTBR-209,LTBR-212,LTBR-213,LTBR-203			0.430418	0	0.0134839	0	1.30224	0	0.0173672	0.0298422	0.0281463	0.92292
chr12_64017323_64017724	AC020611.2-201			3.36203	0	0	0	0	0	0.0345239	0.0911845	0.0531241	NA
chr12_65131562_65131771	NA			7.35137	0	0	0	0	0	0.0345239	0.0911845	0.0531241	NA
chr12_6520431_6520489	NCAPD2-201,NCAPD2-208,NCAPD2-210			0	0	9.21772	0	0	0	0.0236151	0.0683733	NA	0.0445191
chr12_66051752_66051831	RNA5SP362-201			7.20557	0	0	0	0	0	0.0101114	0.0453235	0.0224812	NA
chr12_66206259_66206373	IRAK3-201,IRAK3-202			2.5178	0	0	0	0	0	0.0345239	0.0911845	0.0531241	NA
chr12_666232_666281	LINC02455-201			37.3189	14.9217	3.69935	0	12.8593	0	0.0149381	0.0492884	0.0123405	0.469495
chr12_67281717_67282009	CAND1-204,CAND1-207,CAND1-208			1.04829	0	0	0	0	0	0.0345239	0.0911845	0.0531241	NA
chr12_68396932_68397031	NA	5	down-same	19.3442	13.129	2.04061	0	3.49812	0	0.0109643	0.0148525	0.0168676	0.897425
chr12_68985182_68985281	NA			36.9845	0	0	0	0	0	0.0345239	0.0911845	0.0531241	NA
chr12_68988732_68988831	NA			6.61932	0	0	0	0	0	0.0345239	0.0911845	0.0531241	NA
chr12_6981151_6981496	PHB2-201,PHB2-203,PHB2-207,PHB2-208,PHB2-211,PHB2-210,PHB2-202,PHB2-204,PHB2-212			0.320378	0	0	0	0	0	0.0345239	0.0911845	0.0531241	NA
chr12_70495295_70500945	PTPRB-202,PTPRB-208,PTPRB-201,PTPRB-204,PTPRB-209			0.444892	0	0	0	0.00928425	0	0.0424291	0.0453235	0.0883453	0.419547
chr12_70549081_70549344	PTPRB-201,PTPRB-202,PTPRB-204,PTPRB-206,PTPRB-208,PTPRB-209,PTPRB-210			0.0475556	0	0	0	9.14905	0	0.0408464	0.373735	0.100995	0.0391467
chr12_70748672_70748711	NA			11.4177	0	0	0	3.32492	0	0.0469336	0.0453235	0.100544	0.419547
chr12_71103502_71103591	TSPAN8-202,TSPAN8-201,TSPAN8-203,TSPAN8-206			7.74324	0	0	0	0	0	0.0345239	0.0911845	0.0531241	NA
chr12_71775724_71777107	AC089984.1-201			1.45838	0	0	0	0	0	0.0345239	0.0911845	0.0531241	NA
chr12_71890838_71891404	TBC1D15-213,CHM13_T0049734,TBC1D15-201,TBC1D15-203,TBC1D15-209,TBC1D15-210,TBC1D15-215,TBC1D15-217			0.898403	0	0	0	0	0	0.0345239	0.0911845	0.0531241	NA
chr12_72089962_72090061	NA			4.37513	0	0	0	0	0	0.0345239	0.0911845	0.0531241	NA
chr12_7405842_7406091	NA			3.56564	0	0	0	0	0	0.0345239	0.0911845	0.0531241	NA
chr12_74313524_74316508	LINC02882-206,LINC02882-208,LINC02882-209,LINC02882-212,LINC02882-214,LINC02882-215,LINC02882-216,LINC02882-218,LINC02882-219			0.121853	0	0	0	0	0	0.0345239	0.0911845	0.0531241	NA
chr12_74630332_74630441	AC123904.2-201			8.62317	0	0	0	0	0	0.0345239	0.0911845	0.0531241	NA
chr12_75297766_75297811	CAPS2-201,CAPS2-203,CAPS2-205,CAPS2-206,CAPS2-209,CAPS2-213			0	0	10.8402	0	3.44377	0	0.0306989	0.0308788	0.399416	0.0817968
chr12_75575049_75576553	AC022507.1-201			0.237656	0	0	0	0	0	0.0345239	0.0911845	0.0531241	NA
chr12_78454016_78455839	AC128707.1-203,AC128707.1-201,AC128707.1-202,AC128707.1-204,AC128707.1-205,AC128707.1-206,AC128707.1-207			0.293046	0	0	0	0	0	0.0345239	0.0911845	0.0531241	NA
chr12_83741332_83741401	NA			17.0518	0	0	0	0	0	0.0345239	0.0911845	0.0531241	NA
chr12_854953_855172	CHM13_T0041974,CHM13_T0041975,CHM13_T0041976,CHM13_T0041977,WNK1-201,WNK1-202,WNK1-204,WNK1-206,WNK1-209,WNK1-210,WNK1-220	2	up-down	4.09521	0	16.9827	6.15918	1.4311	0	0.0321643	0.0687639	0.751622	0.0166636
chr12_85781370_85786629	RASSF9-201			0.0889454	0	0	0	0	0	0.0345239	0.0911845	0.0531241	NA
chr12_88374002_88374221	NA			3.52637	0	0	0	0	0	0.0345239	0.0911845	0.0531241	NA
chr12_89329179_89331505	DUSP6-201,DUSP6-202,DUSP6-204,DUSP6-203			0.0268855	0	5.26854	0	0	0	0.00656697	0.0492403	0.299677	0.00678498
chr12_89929662_89929751	NA			0	0	0.852202	0	12.5115	0	0.043729	0.335234	0.0325179	0.134322
chr12_9000912_9001011	KLRG1-201,KLRG1-202,KLRG1-203,KLRG1-204,KLRG1-206,KLRG1-207			7.19776	0	0	0	2.80185	0	0.0171828	0.021962	0.0538829	0.419547
chr12_90148122_90148371	NA			50.0302	19.7446	48.0565	21.1821	13.6912	0	0.0470149	0.822692	0.0739981	0.0142134
chr12_90452342_90452471	NA			7.6666	0	0	0	0	0	0.0345239	0.0911845	0.0531241	NA
chr12_90917657_90917868	LINC00615-201			1.78824	0	0	0	0	0	0.0345239	0.0911845	0.0531241	NA
chr12_9097951_9098248	A2M-201,A2M-202,A2M-204,A2M-208,A2M-209			1.34892	0	0	0	0	0	0.0345239	0.0911845	0.0531241	NA
chr12_91155818_91156061	DCN-201,DCN-202,DCN-203,DCN-204,DCN-205,DCN-206,DCN-207,DCN-208,DCN-209,DCN-210,DCN-211,DCN-214,DCN-215,DCN-216,DCN-218,DCN-219,DCN-220			1.95684	0	2.83235	0	0	0	0.0353349	0.173736	0.299677	0.0176767
chr12_9131759_9131800	PZP-201,PZP-202			15.9142	0	0	0	0	0	0.0345239	0.0911845	0.0531241	NA
chr12_91998133_92000090	AC123512.1-201,AC123512.1-202,AC123512.1-203			0.580995	0	0.105296	0	0	0	0.00435475	0.054816	0.00366021	0.281804
chr12_93495576_93497696	MRPL42-206,MRPL42-208			0.0487963	0	0	0	0	0	0.0101114	0.0453235	0.0224812	NA
chr12_93801372_93801781	NA			11.1905	0	0	0	0	0	0.0101114	0.0453235	0.0224812	NA
chr12_9403276_9403425	DDX12P-201			3.14744	0	0	0	0.126781	0	0.0382574	0.0453235	0.0773686	0.419547
chr12_95047633_95048096	NR2C1-211,NR2C1-201,NR2C1-202,NR2C1-203,NR2C1-204,NR2C1-205,NR2C1-213,NR2C1-215,NR2C1-218,NR2C1-219			0.288192	0	0	0	0	0	0.0101114	0.0453235	0.0224812	NA
chr12_95524302_95524521	NA			4.42969	0	0	0	0	0	0.0345239	0.0911845	0.0531241	NA
chr12_95770892_95771254	AC090001.1-201			1.45196	0	0	0	0	0	0.0345239	0.0911845	0.0531241	NA
chr12_95974750_95975103	LTA4H-201,LTA4H-203,LTA4H-209,LTA4H-210,LTA4H-202			0.212586	0	2.8079	0	0.114495	0	0.0299876	0.0574536	0.888836	0.0310779
chr12_97133843_97134099	AC007656.4-201			0.94187	0	0	0	0	0	0.0345239	0.0911845	0.0531241	NA
chr12_97286762_97286851	NA			3.71473	0	0	0	0	0	0.0345239	0.0911845	0.0531241	NA
chr12_97663442_97663531	NA			5.64736	0	1.80356	0	0	0	0.0470641	0.210241	0.0224812	0.281804
chr12_98489267_98489698	TMPO-AS1-201,TMPO-AS1-202			0	0	0.293295	0	3.91563	0	0.0475451	0.335234	0.0325179	0.150609
chr12_98506111_98508922	TMPO-202,TMPO-209			0.660203	0	0.182283	0	0	0	0.0328053	0.417194	0.00924751	0.0445191
chr12_98613712_98613801	NA			15.4847	0	0	0	0	0	0.0345239	0.0911845	0.0531241	NA
chr12_99107412_99107531	NA	5	down-same	41.5745	3.43599	29.0524	0	5.90084	0	0.0374494	0.324158	0.0091804	0.197866
chr12_99847342_99847451	NA			28.7348	0	0	0	0	0	0.0345239	0.0911845	0.0531241	NA
chr12_9998416_9999149	HNRNPABP1-201			0.132095	0	0	0	0	0	0.0345239	0.0911845	0.0531241	NA
chr13_10009204_10009283	NA			3.23069	0	0	0	0	0	0.0345239	0.0911845	0.0531241	NA
chr13_101851591_101851706	TPP2-201,TPP2-202,TPP2-211,TPP2-212,TPP2-217			0	0	4.96542	0	0	0	0.0236151	0.0683733	NA	0.0445191
chr13_102124234_102124323	AL137246.2-201			7.10547	0	0	0	0	0	0.0345239	0.0911845	0.0531241	NA
chr13_102359704_102359783	NA			5.63928	0	0	0	0	0	0.0345239	0.0911845	0.0531241	NA
chr13_102716444_102716543	NA			45.4812	0	0	0	0	0	0.0345239	0.0911845	0.0531241	NA
chr13_103349743_103349844	AL136524.1-201			0	0	38.369	0	0	0	0.0236151	0.0683733	NA	0.0445191
chr13_104710019_104711261	DAOA-203,DAOA-208,DAOA-210,DAOA-201,DAOA-202,DAOA-204,DAOA-205,DAOA-206,DAOA-207,DAOA-209,DAOA-211			0.447066	0	0	0	0	0	0.0101114	0.0453235	0.0224812	NA
chr13_104716004_104716073	NA	5	down-same	18.6821	2.53768	3.50232	0	5.11469	0	0.0294315	0.0492884	0.0259017	0.804247
chr13_105934552_105937026	LINC00551-204			0.0833584	0	0	0	0	0	0.0345239	0.0911845	0.0531241	NA
chr13_106040574_106040603	NA	5	down-same	251.092	9.05688	49.4307	0	1.30278	0	0.018858	0.354076	0.00492631	0.0615854
chr13_106850874_106850923	NA			29.6465	0	0	0	0	0	0.0345239	0.0911845	0.0531241	NA
chr13_107202594_107202703	NA			8.66301	0	0	0	0	0	0.0345239	0.0911845	0.0531241	NA
chr13_108680144_108680293	NA			45.3424	0	0.139273	0	0	0	0.0355915	0.142189	0.0224812	0.281804
chr13_108704354_108704453	AL163541.1-201			5.25009	0	0	0	0	0	0.0345239	0.0911845	0.0531241	NA
chr13_109306744_109307033	NA			7.55308	0	0	0	0	0	0.0101114	0.0453235	0.0224812	NA
chr13_109753501_109754632	RAB20-201			0.33165	0	0	0	0	0	0.0101114	0.0453235	0.0224812	NA
chr13_110512433_110512968	ARHGEF7-217,ARHGEF7-201,ARHGEF7-202,ARHGEF7-203,ARHGEF7-204,ARHGEF7-205,ARHGEF7-206,ARHGEF7-208,ARHGEF7-211,ARHGEF7-213,ARHGEF7-214,ARHGEF7-220			1.98911	0	0	0	0	0	0.00279707	0.021962	0.00924751	NA
chr13_110517948_110518037	ARHGEF7-201,ARHGEF7-202,ARHGEF7-203,ARHGEF7-204,ARHGEF7-205,ARHGEF7-206,ARHGEF7-208,ARHGEF7-214,ARHGEF7-220	5	down-same	33.3555	8.85803	5.17274	0	6.82672	0	0.0322267	0.0373662	0.0334008	0.897425
chr13_111020314_111020403	NA			11.3082	0	0	0	0	0	0.0345239	0.0911845	0.0531241	NA
chr13_111630164_111630333	NA	5	down-same	81.3689	23.134	22.6288	3.19257	5.74552	0	0.0244371	0.274802	0.0114459	0.0517552
chr13_113046524_113046593	NA			4.63174	0	0	0	0	0	0.0345239	0.0911845	0.0531241	NA
chr13_113270554_113270693	NA			12.1328	0	0	0	0	0	0.0345239	0.0911845	0.0531241	NA
chr13_113285784_113285873	NA			13.1772	0	0	0	5.2237	0	0.0191292	0.021962	0.0614517	0.419547
chr13_11715234_11715253	NA			94.9571	0	40.1822	0	1.98846	0	0.0402237	0.259485	0.0136533	0.156684
chr13_13688229_13688315	FAM230C-201,FAM230C-202,FAM230C-203	2	up-down	0.481017	0	56.1305	24.2641	22.0666	0	0.0341434	0.0139865	0.115584	0.179737
chr13_13691261_13691285	FAM230C-201	2	up-down	27.7372	0	302.245	260.194	96.0275	0	0.0432477	0.0235115	0.48822	0.0657879
chr13_17480624_17480663	NA			27.3786	0	0	0	0	0	0.0345239	0.0911845	0.0531241	NA
chr13_18955436_18955531	PSPC1-201,PSPC1-203,PSPC1-204,PSPC1-206,PSPC1-202			4.83694	0	31.0345	17.0382	38.3982	17.079	0.0358027	0.0259937	0.0168676	0.825304
chr13_19415034_19415123	GJB6-201,GJB6-213,GJB6-202,GJB6-209,GJB6-203,GJB6-206,GJB6-207,GJB6-214,GJB6-204,GJB6-210,GJB6-208,GJB6-211,GJB6-212,GJB6-205	5	down-same	89.2323	45.1885	52.2606	0	10.6425	0	0.0278862	0.140744	0.0102706	0.221722
chr13_19836594_19836744	IFT88-201,IFT88-202			0.20477	0	4.79657	0	0.251871	0	0.0301093	0.0574536	0.962838	0.0310779
chr13_19979864_19979953	NA			4.48144	0	0	0	0	0	0.0345239	0.0911845	0.0531241	NA
chr13_20154422_20155307	RPSAP54-201			0.380518	0	2.41209	0	0	0	0.0462612	0.609479	0.0224812	0.0176767
chr13_21045494_21045573	NA	5	down-same	32.4824	8.16488	8.84628	0	0.239119	0	0.012211	0.190772	0.00419113	0.0615854
chr13_21605464_21605553	NA			5.57238	0	0	0	0	0	0.0345239	0.0911845	0.0531241	NA
chr13_22093475_22095371	LINC00621-201,LINC00621-202,LINC00621-203,LINC00621-204,LINC00621-205			0.864153	0	0.171798	0	0	0	0.0430059	0.185338	0.0224812	0.281804
chr13_22623764_22623913	NA			5.75625	0	0	0	0	0	0.0345239	0.0911845	0.0531241	NA
chr13_23927744_23927813	AL391560.1-201			22.0903	0	10.9737	0	0.547547	0	0.0466057	0.311559	0.0136533	0.178465
chr13_26501624_26501743	RASL11A-201,RASL11A-202,RASL11A-203			8.02751	0	0	0	0	0	0.0345239	0.0911845	0.0531241	NA
chr13_27237961_27238072	FLT3-201,FLT3-202			0	0	8.93129	0	0	0	0.00602162	0.0308788	NA	0.0176767
chr13_27472764_27472993	NA			3.54879	0	0	0	0	0	0.0345239	0.0911845	0.0531241	NA
chr13_27626284_27626303	NA			28.1027	0	0	0	0	0	0.0345239	0.0911845	0.0531241	NA
chr13_29662974_29663043	NA	5	down-same	98.4684	20.1199	10.6993	0	4.82464	0	0.0234189	0.0529668	0.0148514	0.631848
chr13_31958383_31958451	PDS5B-201,PDS5B-203			11.6667	0	0	0	0.555599	0	0.0424291	0.0453235	0.0883453	0.419547
chr13_32271084_32271594	KL-201,KL-202			0.894433	0	0	0	0	0	0.0345239	0.0911845	0.0531241	NA
chr13_32382688_32382769	STARD13-201,STARD13-202,STARD13-204,STARD13-206,STARD13-208,STARD13-209			2.21527	0	0	0	0	0	0.0345239	0.0911845	0.0531241	NA
chr13_33257034_33257203	NA			4.29601	0	0	0	0	0	0.0345239	0.0911845	0.0531241	NA
chr13_33681644_33681883	NA			21.8333	1.46527	1.20053	0	7.39967	0	0.0353085	0.0492884	0.0332812	0.859478
chr13_34475194_34475263	NA			6.22022	0	0	0	0	0	0.0345239	0.0911845	0.0531241	NA
chr13_35064298_35069214	DCLK1-205,DCLK1-203			0.284617	0	0.0051428	0	0	0	0.0103182	0.0667754	0.00924751	0.281804
chr13_35435914_35436103	NA			2.48534	0	0	0	0	0	0.0345239	0.0911845	0.0531241	NA
chr13_35533466_35533580	SPART-207			2.94606	0	0	0	0	0	0.0345239	0.0911845	0.0531241	NA
chr13_36220304_36220433	NA			0.290863	0	0.804329	0	16.8021	0	0.0069069	0.957403	0.0115795	0.0231358
chr13_36781965_36782752	POSTN-209,POSTN-203,POSTN-204,POSTN-210,POSTN-202,POSTN-201,POSTN-207,POSTN-205			1.24602	0	0	0	0	0	0.0345239	0.0911845	0.0531241	NA
chr13_38225054_38225083	PROSER1-201,PROSER1-211,PROSER1-205,PROSER1-204,PROSER1-206			13.03	0	2.79806	0	0	0	0.0430059	0.185338	0.0224812	0.281804
chr13_38308426_38316851	AL354809.1-201,AL354809.1-203,AL354809.1-205,AL354809.1-206			0.032912	0	0	0	0	0	0.0345239	0.0911845	0.0531241	NA
chr13_39406486_39406587	LINC00332-201,LINC00332-202			0	0	2.0683	0	0	0	0.0236151	0.0683733	NA	0.0445191
chr13_39407024_39407593	LINC00332-201			0.86895	0	0	0	0	0	0.0345239	0.0911845	0.0531241	NA
chr13_40435512_40436371	MTRF1-203,MTRF1-202,MTRF1-206			0.413405	0	0	0	0	0	0.0345239	0.0911845	0.0531241	NA
chr13_41533640_41533686	AKAP11-201,CHM13_T0056065,CHM13_T0056066,CHM13_T0056067			2.18026	0	18.1146	0	0	0	0.049499	0.271372	0.124157	0.0176767
chr13_43373709_43373808	SMIM2-IT1-201	5	down-same	86.076	4.66442	4.79453	0	6.23005	0	0.0159347	0.0233317	0.01912	0.897425
chr13_43606824_43606863	NA			0	0	1.94477	0	17.8675	0	0.043729	0.335234	0.0325179	0.134322
chr13_43797277_43800219	TSC22D1-AS1-202,TSC22D1-AS1-203,TSC22D1-AS1-201			0.591214	0	0	0	0	0	0.0345239	0.0911845	0.0531241	NA
chr13_47261304_47261500	NUDT15-201			2.67877	0	0	0	0	0	0.0345239	0.0911845	0.0531241	NA
chr13_47679954_47680099	CHM13_T0056510,RB1-201,RB1-209			0	0	13.8694	0	0	0	0.0236151	0.0683733	NA	0.0445191
chr13_48603544_48603683	NA			12.7396	0	0	0	0	0	0.0345239	0.0911845	0.0531241	NA
chr13_48715692_48715853	PHF11-201,PHF11-206,PHF11-207,PHF11-211,PHF11-213,PHF11-217,PHF11-215			11.1865	0	1.25625	0	0.938652	0	0.0487556	0.0891572	0.0410655	0.846557
chr13_49217127_49217474	TRIM13-203,TRIM13-207			0	0	2.4854	0	0	0	0.0236151	0.0683733	NA	0.0445191
chr13_49654019_49654156	DLEU1-202,DLEU1-203,DLEU1-204,DLEU1-206,DLEU1-207,DLEU1-208,DLEU1-209,DLEU1-214,DLEU1-215,DLEU1-218,DLEU1-219,DLEU1-221,DLEU1-226,DLEU1-227,DLEU1-230,DLEU1-231,DLEU1-232,DLEU1-233,DLEU1-234,DLEU1-235			15.1319	0	0.36908	0	0	0	0.0430059	0.185338	0.0224812	0.281804
chr13_51181412_51181819	FABP5P2-201			0	0	1.67519	0	0	0	0.0236151	0.0683733	NA	0.0445191
chr13_5168534_5168583	NA			18.3278	0	0	0	0	0	0.0345239	0.0911845	0.0531241	NA
chr13_5246754_5246843	NA			6.27943	0	2.88073	0	0	0	0.0289035	0.257084	0.00924751	0.110381
chr13_54723174_54723293	NA			6.54417	0	0	0	0	0	0.0345239	0.0911845	0.0531241	NA
chr13_5556924_5557023	CU634019.2-201			57.6232	0	0	0	0	0	0.0345239	0.0911845	0.0531241	NA
chr13_55882014_55882093	NA			29.6198	0	0	0	0	0	0.0101114	0.0453235	0.0224812	NA
chr13_56359245_56360807	PRR20A-201			0.303421	0	0	0	0	0	0.0345239	0.0911845	0.0531241	NA
chr13_56365815_56367378	PRR20B-201			0.240662	0	0	0	0	0	0.0345239	0.0911845	0.0531241	NA
chr13_56378952_56380515	PRR20D-201			0.250116	0	0	0	0	0	0.0345239	0.0911845	0.0531241	NA
chr13_56385523_56387086	PRR20E-201			0.261021	0	0	0	0	0	0.0345239	0.0911845	0.0531241	NA
chr13_5678444_5678573	FP236315.1-201			10.908	0	0	0	0	0	0.0101114	0.0453235	0.0224812	NA
chr13_56882783_56882841	PCDH17-201,PCDH17-202,PCDH17-203,PCDH17-204			2.12133	0	0	0	0	0	0.0345239	0.0911845	0.0531241	NA
chr13_57393154_57393283	NA			6.97958	0	0	0	0.757429	0	0.0103563	0.0102744	0.0469971	0.226487
chr13_58477724_58477803	RPP40P2-201			2.91406	0	0	0	0	0	0.0345239	0.0911845	0.0531241	NA
chr13_60265414_60265493	NA			2.91406	0	0	0	0	0	0.0345239	0.0911845	0.0531241	NA
chr13_60819134_60819223	NA			2.79122	0	0	0	0	0	0.0345239	0.0911845	0.0531241	NA
chr13_61223703_61224688	LINC00358-201,LINC00358-202			0	0	0	0	0.773647	0	0.0332057	NA	0.0610137	0.0709501
chr13_6174304_6174373	NA			108.014	25.9672	131.492	80.9757	39.7439	0	0.0289676	0.108098	0.308822	0.0104538
chr13_63060934_63060963	NA	2	up-down	120.38	0	142.852	113.085	33.5756	0	0.0368946	0.461419	0.18865	0.00634516
chr13_6462824_6462893	NA			18.6694	0	26.0898	0	0	0	0.0123811	0.934831	0.00366021	0.00678498
chr13_6570434_6570513	RNA45S1-1,RNA18S1-1,RNA5-8S1-1,RNA28S1-1	5	down-same	69.4146	21.8234	27.0494	0	3.71044	0	0.0392574	0.298691	0.015279	0.0903765
chr13_66449831_66450496	CHM13_T0057246,PCDH9-201,PCDH9-202,PCDH9-203,PCDH9-204			0.324592	0	0	0	0	0	0.0345239	0.0911845	0.0531241	NA
chr13_67131902_67132867	OR7E33P-201			0.226912	0	0.0215043	0	0	0	0.0391814	0.162687	0.0224812	0.281804
chr13_6758314_6758393	RNA45S1-1,RNA18S1-1,RNA5-8S1-1,RNA28S1-1	5	down-same	80.0781	6.40803	30.7946	0	5.40862	0	0.0455786	0.424997	0.0168676	0.0884954
chr13_70437334_70437423	NA			12.4694	0	0	0	0	0	0.0345239	0.0911845	0.0531241	NA
chr13_71772224_71772333	NA			10.2149	0	0	0	0	0	0.00072886	0.0102744	0.00366021	NA
chr13_7228014_7228083	RNA45S1-1,RNA18S1-1,RNA5-8S1-1,RNA28S1-1	2	up-down	103.909	0	62.6778	3.90974	7.40129	0	0.0432411	0.97914	0.041558	0.0152647
chr13_7274994_7275043	RNA45S1-1,RNA18S1-1,RNA5-8S1-1,RNA28S1-1			112.15	19.536	164.621	6.70747	5.55036	0	0.0342941	0.979469	0.0231687	0.0217735
chr13_7368924_7369003	RNA45S1-1,RNA18S1-1,RNA5-8S1-1,RNA28S1-1	5	down-same	70.3061	10.5996	27.2448	0	2.95187	0	0.0330611	0.379206	0.0115795	0.0708701
chr13_74550094_74550173	NA			13.1418	0	4.78985	0	0	0	0.0470641	0.210241	0.0224812	0.281804
chr13_75419344_75419463	NA			4.50258	0	0	0	0	0	0.0345239	0.0911845	0.0531241	NA
chr13_7543244_7543263	NA			140.113	0	162.945	0	14.9134	0	0.0335193	0.729031	0.0212424	0.0152147
chr13_76232242_76234608	AC001226.2-205,CLN5-205,CLN5-211,CLN5-215,CLN5-218			0.371888	0	0	0	0	0	0.0345239	0.0911845	0.0531241	NA
chr13_7630364_7630433	NA	2	up-down	118.408	13.8734	164.651	114.319	30.9983	0	0.0149567	0.108098	0.213554	0.00472333
chr13_76412783_76412879	CHM13_T0057516,MYCBP2-201,MYCBP2-211			3.69138	0	0	0	0	0	0.0345239	0.0911845	0.0531241	NA
chr13_76415511_76415645	CHM13_T0057516,MYCBP2-201,MYCBP2-211			2.7379	0	0.619453	0	0	0	0.0430059	0.185338	0.0224812	0.281804
chr13_76487765_76487838	CHM13_T0057516,MYCBP2-201,MYCBP2-211			2.89148	0	0	0	0	0	0.0345239	0.0911845	0.0531241	NA
chr13_7667184_7667223	RNA45S1-1,RNA18S1-1,RNA5-8S1-1,RNA28S1-1			12.7517	0	61.6103	0	3.87495	0	0.0458788	0.300211	0.114049	0.0152147
chr13_7668804_7668853	RNA45S1-1,RNA18S1-1,RNA5-8S1-1,RNA28S1-1	2	up-down	58.9821	0	79.2758	27.5278	7.83957	0	0.0382323	0.324158	0.115974	0.0114299
chr13_7697714_7697743	RNA45S1-1,RNA18S1-1,RNA5-8S1-1,RNA28S1-1			241.325	59.0248	108.558	56.5423	27.6395	0	0.0184106	0.529984	0.00814464	0.0281963
chr13_77028104_77028183	NA			6.99722	0	0	0	0	0	0.0101114	0.0453235	0.0224812	NA
chr13_7744684_7744773	RNA45S1-1,RNA18S1-1,RNA5-8S1-1,RNA28S1-1	1	down-down	96.3114	18.8173	61.4081	11.0786	8.27432	0	0.0476632	0.777113	0.0296275	0.0319794
chr13_7791664_7791723	RNA45S1-1,RNA18S1-1,RNA5-8S1-1,RNA28S1-1			111.054	29.2211	72.5104	5.57061	19.6718	0	0.0407165	0.919084	0.0375779	0.0176102
chr13_79733754_79733843	NA			8.20441	0	0	0	0	0	0.0345239	0.0911845	0.0531241	NA
chr13_79823324_79823403	NA			4.18315	0	0	0	0	0	0.0345239	0.0911845	0.0531241	NA
chr13_80920229_80921390	PTMAP5-202,PTMAP5-201	2	up-down	3.05777	0	5.17378	2.32362	0.691047	0	0.0409536	0.12133	0.327105	0.0161475
chr13_8168304_8168323	RNA45S1-1,RNA18S1-1,RNA5-8S1-1,RNA28S1-1			39.171	0	2.66126	0	0.99423	0	0.0487556	0.0891572	0.0410655	0.846557
chr13_82296084_82296183	AL445255.1-201			1.92969	0	0	0	0	0	0.0345239	0.0911845	0.0531241	NA
chr13_8230804_8230843	RNA45S1-1,RNA18S1-1,RNA5-8S1-1,RNA28S1-1	2	up-down	26.2784	0	154.686	42.0443	9.06584	0	0.03281	0.15786	0.342844	0.0102439
chr13_8277754_8277823	RNA45S1-1,RNA18S1-1,RNA5-8S1-1,RNA28S1-1	2	up-down	13.7326	0	66.6577	3.90974	7.77335	0	0.0488143	0.181695	0.28706	0.0175765
chr13_83228990_83229231	AL590681.1-201			5.64818	0	0	0	0	0	0.0345239	0.0911845	0.0531241	NA
chr13_83730174_83730253	NA			2.76097	0	0	0	0	0	0.0345239	0.0911845	0.0531241	NA
chr13_8466574_8466643	RNA45S1-1,RNA18S1-1,RNA5-8S1-1,RNA28S1-1	6	up-down	61.1194	9.5282	51.9339	15.2879	8.59467	0	0.0244551	0.819201	0.0091804	0.0264482
chr13_8543164_8543253	RNA45S1-1,RNA18S1-1,RNA5-8S1-1,RNA28S1-1			256.924	31.7188	47.204	35.5573	7.27983	0	0.0127099	0.708796	0.019838	0.00477383
chr13_8559574_8559603	RNA45S1-1,RNA18S1-1,RNA5-8S1-1,RNA28S1-1	2	up-down	41.4484	0	198.517	36.3747	6.62621	0	0.014015	0.128789	0.216002	0.00413245
chr13_8590134_8590223	RNA45S1-1,RNA18S1-1,RNA5-8S1-1,RNA28S1-1			234.559	36.4232	65.8188	35.5573	15.9643	0	0.0421982	0.708796	0.0396198	0.0231204
chr13_8637104_8637203	RNA45S1-1,RNA18S1-1,RNA5-8S1-1,RNA28S1-1	6	up-down	203.02	24.2858	59.1872	54.1181	11.3707	0	0.0228622	0.940458	0.0282567	0.00958067
chr13_8684074_8684173	RNA45S1-1,RNA18S1-1,RNA5-8S1-1,RNA28S1-1	6	up-down	152.993	19.3387	52.9562	31.9657	7.39595	0	0.0163078	0.900044	0.0296275	0.00457924
chr13_8731054_8731133	RNA45S1-1,RNA18S1-1,RNA5-8S1-1,RNA28S1-1	1	down-down	275.756	75.9137	90.324	41.512	9.3132	0	0.0144092	0.603676	0.0141428	0.0109587
chr13_8778014_8778103	RNA45S1-1,RNA18S1-1,RNA5-8S1-1,RNA28S1-1	1	down-down	165.344	96.0255	80.7147	55.2717	11.9922	0	0.0128757	0.50449	0.0125234	0.0109587
chr13_8824984_8825083	RNA45S1-1,RNA18S1-1,RNA5-8S1-1,RNA28S1-1	6	up-down	163.955	34.8292	93.4123	53.2761	11.2139	0	0.0404399	1	0.0739981	0.0109587
chr13_88524524_88524543	NA			28.0129	0	0	0	0	0	0.0101114	0.0453235	0.0224812	NA
chr13_8871954_8872043	RNA45S1-1,RNA18S1-1,RNA5-8S1-1,RNA28S1-1	1	down-down	210.036	35.6245	83.0542	22.1573	8.81214	0	0.0171133	0.746183	0.0175666	0.00958067
chr13_8918934_8919003	RNA45S1-1,RNA18S1-1,RNA5-8S1-1,RNA28S1-1			285.616	32.0771	90.3335	38.1062	11.8072	0	0.0123226	0.618509	0.00711858	0.0134887
chr13_8965904_8965973	RNA45S1-1,RNA18S1-1,RNA5-8S1-1,RNA28S1-1	1	down-down	275.987	49.4364	79.6862	30.6846	10.7403	0	0.0145194	0.60107	0.0175666	0.00729368
chr13_9012874_9012953	RNA45S1-1,RNA18S1-1,RNA5-8S1-1,RNA28S1-1			235.338	33.8433	77.5905	40.8842	14.1142	0	0.034851	0.672099	0.0440684	0.0141609
chr13_90552274_90554978	MIR17HG-201,MIR17HG-202,MIR17HG-203,MIR17HG-204,MIR17-201,MIR18A-201,MIR19A-201,MIR20A-201,MIR19B1-201,MIR92A1-201			0.149769	0	0	0	0	0	0.0345239	0.0911845	0.0531241	NA
chr13_90732874_90732983	NA			30.5884	0	0	0	2.13261	0	0.0424291	0.0453235	0.0883453	0.419547
chr13_9106814_9106903	RNA45S1-1,RNA18S1-1,RNA5-8S1-1,RNA28S1-1			171.705	31.7188	73.7341	35.5573	10.9754	0	0.0214144	0.86164	0.0251601	0.00958067
chr13_91235484_91235623	NA			8.04073	0	0	0	0	0	0.0345239	0.0911845	0.0531241	NA
chr13_9244154_9244183	MIR6724-2-201	5	down-same	254.383	113.057	99.5505	0	17.194	0	0.043557	0.246836	0.0155265	0.170191
chr13_96108474_96108663	NA			7.40457	0	0	0	0	0	0.0345239	0.0911845	0.0531241	NA
chr13_97211424_97211543	NA			5.71953	0	0	0	0	0	0.0345239	0.0911845	0.0531241	NA
chr13_98165333_98165449	DOCK9-201,DOCK9-203,DOCK9-206,DOCK9-207,DOCK9-208,DOCK9-214,DOCK9-216,DOCK9-217,DOCK9-219			0	0	0	0	10.7444	0	0.0332057	NA	0.0610137	0.0709501
chr13_98387754_98388083	RPS6P23-201			3.36811	0	0	0	0	0	0.0101114	0.0453235	0.0224812	NA
chr13_99029584_99029883	NA			13.3371	0	0.0694037	0	0	0	0.0355915	0.142189	0.0224812	0.281804
chr13_99316377_99316454	PCCA-201,PCCA-202,PCCA-216,PCCA-211,PCCA-212,PCCA-213,PCCA-214,PCCA-215			3.50629	0	0	0	0	0	0.0345239	0.0911845	0.0531241	NA
chr13_99923512_99923580	NALCN-AS1-201			91.4251	0	0	0	0	0	0.0345239	0.0911845	0.0531241	NA
chr14_100263448_100263497	IGHV1-2-201	6	up-down	114.002	19.536	108.76	43.209	8.26804	0	0.0242205	0.95949	0.0262267	0.0102439
chr14_100630492_100630800	IGHV3-64D-1			0.511826	0	0	0	9.76682	0	0.0135884	0.181772	0.0707782	0.0110814
chr14_10273008_10273107	NA			4.08015	0	0	0	0	0	0.0345239	0.0911845	0.0531241	NA
chr14_12611118_12611217	NA			73.1627	0	0.838452	0	0	0	0.0115181	0.0773084	0.00924751	0.281804
chr14_13189528_13189637	RPL22P20-201			6.57716	0	4.46662	0	0	0	0.0470641	0.210241	0.0224812	0.281804
chr14_13387443_13388493	AL589182.3-201,DUXAP9-206			2.08829	0	0	0	0	0	0.0345239	0.0911845	0.0531241	NA
chr14_13637453_13638876	DUXAP10-208,AL929602.1-201			1.81445	0	0	0	0	0	0.0345239	0.0911845	0.0531241	NA
chr14_13987798_13987857	NA			6.38596	0	0	0	0	0	0.0345239	0.0911845	0.0531241	NA
chr14_14670287_14672155	PNP-207,PNP-201,PNP-202,PNP-203,PNP-204,PNP-205,PNP-208			0.167148	0	0.0222181	0	0	0	0.0430059	0.185338	0.0224812	0.281804
chr14_15219794_15220222	NDRG2-201,NDRG2-202,NDRG2-203,NDRG2-204,NDRG2-206,NDRG2-207,NDRG2-208,NDRG2-209,NDRG2-210,NDRG2-211,NDRG2-212,NDRG2-213,NDRG2-214,NDRG2-215,NDRG2-216,NDRG2-219,NDRG2-220,NDRG2-223,NDRG2-224,NDRG2-225,NDRG2-226,NDRG2-227,NDRG2-229,NDRG2-230,NDRG2-231,NDRG2-232,NDRG2-233,NDRG2-234,NDRG2-235,NDRG2-236,NDRG2-237,NDRG2-238,NDRG2-239,NDRG2-240,NDRG2-241,NDRG2-242,NDRG2-243,NDRG2-245,NDRG2-246,NDRG2-247…	2	up-down	0.510238	0	8.20771	1.53582	1.5899	0	0.0254684	0.0191829	0.545692	0.04189
chr14_15240360_15241641	RNASE7-201,RNASE7-202			1.94072	0	0.194395	0	0	0	0.0430059	0.185338	0.0224812	0.281804
chr14_15345756_15353453	OR5AU1-202,OR5AU1-203,OR5AU1-201,OR5AU1-204			0.0565658	0	0	0	0.0234245	0	0.0191292	0.021962	0.0614517	0.419547
chr14_15359898_15361128	SMARCE1P3-201			0.433993	0	0	0	0	0	0.0345239	0.0911845	0.0531241	NA
chr14_15410372_15410831	HNRNPC-201,HNRNPC-202,HNRNPC-203,HNRNPC-204,HNRNPC-205,HNRNPC-208,HNRNPC-209,HNRNPC-210,HNRNPC-211,HNRNPC-212,HNRNPC-214,HNRNPC-219,HNRNPC-220,HNRNPC-222,HNRNPC-223,HNRNPC-225,HNRNPC-226,HNRNPC-227,HNRNPC-229,HNRNPC-230,HNRNPC-232,HNRNPC-218,HNRNPC-216,HNRNPC-221,HNRNPC-213			9.15116	5.47149	24.2219	7.03671	6.73734	0	0.0411356	0.150085	0.203963	0.0173707
chr14_15597890_15598548	CHD8-201,CHD8-208,CHD8-212,CHD8-217,CHD8-219,CHD8-220,CHD8-222,CHD8-223,CHD8-224			0	0	0.732192	0	0	0	0.0236151	0.0683733	NA	0.0445191
chr14_1656428_1656497	NA			5.73263	0	0	0	0	0	0.0345239	0.0911845	0.0531241	NA
chr14_17617008_17617316	MYH7-201			3.49312	0	0	0	0	0	0.0345239	0.0911845	0.0531241	NA
chr14_18273488_18275328	CPNE6-201,CPNE6-202,CPNE6-203,CPNE6-207,CPNE6-208,CPNE6-210,CPNE6-212,CPNE6-204,CPNE6-218			1.74798	0.190326	0.248118	0	0.30505	0	0.0176719	0.0242208	0.0293928	0.809477
chr14_18296515_18296990	PCK2-201,PCK2-202,PCK2-203,PCK2-205,PCK2-206,PCK2-208,PCK2-210,PCK2-211,PCK2-212,PCK2-214,PCK2-215,PCK2-216,PCK2-209			0.367099	0	0	0	0	0	0.0345239	0.0911845	0.0531241	NA
chr14_18466212_18466766	RABGGTA-204,RABGGTA-209,RABGGTA-212,RABGGTA-201,RABGGTA-202,RABGGTA-206,RABGGTA-211,RABGGTA-216,RABGGTA-217,RABGGTA-218,RABGGTA-219,RABGGTA-220,RABGGTA-203			1.15376	0	0.0456354	0	0.0340981	0	0.0487556	0.0891572	0.0410655	0.846557
chr14_19259728_19259747	NA	5	down-same	597.666	36.8631	244.334	0	25.5413	0	0.0405045	0.190772	0.0133161	0.267869
chr14_1939308_1939327	NA			45.3334	0	14.6078	0	2.98269	0	0.0329081	0.12541	0.0158629	0.421589
chr14_2007588_2007807	FP671120.5-201			7.1953	0	0	0	0	0	0.00279707	0.021962	0.00924751	NA
chr14_21658858_21658887	NA			9.23681	0	0	0	0	0	0.0345239	0.0911845	0.0531241	NA
chr14_22145858_22145937	NA			66.451	28.4848	54.8515	33.9094	12.8148	0	0.0304556	0.901632	0.0253202	0.0205109
chr14_22240328_22240447	NA			12.9917	0	0	0	0	0	0.0345239	0.0911845	0.0531241	NA
chr14_22860748_22860837	NA			3.82817	0	0	0	0	0	0.0345239	0.0911845	0.0531241	NA
chr14_22924601_22926999	FOXG1-AS1-204,FOXG1-AS1-205			0.0546319	0	0	0	0	0	0.0345239	0.0911845	0.0531241	NA
chr14_23016391_23021744	LINC01551-205			0.325701	0	0.119087	0	0	0	0.0407756	0.65219	0.00924751	0.0445191
chr14_24851308_24851800	SCFD1-201,SCFD1-202,SCFD1-203,SCFD1-204,SCFD1-205,SCFD1-206,SCFD1-207,SCFD1-213,SCFD1-214,SCFD1-215,SCFD1-221,SCFD1-222			1.21014	0	0.0513862	0	0	0	0.0391814	0.162687	0.0224812	0.281804
chr14_28048788_28048887	NA			4.58853	0	0	0	0	0	0.0345239	0.0911845	0.0531241	NA
chr14_29304248_29304319	PPP2R3C-219,PPP2R3C-201,PPP2R3C-202,PPP2R3C-204,PPP2R3C-206,PPP2R3C-207,PPP2R3C-211,PPP2R3C-212,PPP2R3C-214,PPP2R3C-217,PPP2R3C-208			0	0	4.93569	0	0	0	0.0236151	0.0683733	NA	0.0445191
chr14_3690048_3690117	NA			3.00674	0	0	0	0	0	0.0345239	0.0911845	0.0531241	NA
chr14_37664038_37664117	NA			69.3042	0	0.320025	0	0	0	0.0103182	0.0667754	0.00924751	0.281804
chr14_3920588_3920657	NA			4.80739	0	0	0	0	0	0.0345239	0.0911845	0.0531241	NA
chr14_39474488_39474527	DNAJC19P9-201			31.8562	6.7346	10.0478	0	0	0	0.0048562	0.153299	0.00138382	0.0445191
chr14_39742498_39742587	NA			5.07921	0	0	0	0	0	0.0345239	0.0911845	0.0531241	NA
chr14_43783550_43784730	RPS29-204,RPS29-208,RPS29-201,RPS29-202,RPS29-205,RPS29-206,RPS29-207	2	up-down	0.207883	0	5.0542	0.22862	0.51403	0	0.0474933	0.0678252	0.644993	0.0281963
chr14_43819023_43821705	MGAT2-201			0.155205	0	0	0	0	0	0.0345239	0.0911845	0.0531241	NA
chr14_44001579_44002116	NEMF-201,NEMF-207,NEMF-208,NEMF-209,NEMF-211,NEMF-213	2	up-down	0.730955	0	11.7599	5.45611	1.47082	0	0.00209636	0.00354079	0.780346	0.0061304
chr14_45042646_45044237	AL133485.3-201			0.545686	0	0	0	0	0	0.00279707	0.021962	0.00924751	NA
chr14_47105973_47109002	AL139317.5-201,AL139317.5-202,AL139317.5-203,AL139317.5-204,AL139317.5-208			0.432514	0	0.816369	0	0	0	0.0174393	0.133646	0.00924751	0.281804
chr14_47357757_47358058	DDHD1-208			2.78947	0	0.0689425	0	0	0	0.0355915	0.142189	0.0224812	0.281804
chr14_50161033_50163906	AL163952.1-204,AL163952.1-205,AL163952.1-206,AL163952.1-201,AL163952.1-203			0.114064	0	0	0	0	0	0.0345239	0.0911845	0.0531241	NA
chr14_50212388_50212487	NA			6.11399	0	0	0	0	0	0.0345239	0.0911845	0.0531241	NA
chr14_51561880_51565844	AL355834.1-201			0.156906	0	0	0	0	0	0.0345239	0.0911845	0.0531241	NA
chr14_52566150_52566234	ARID4A-201,ARID4A-202,ARID4A-203,ARID4A-204,ARID4A-206,ARID4A-210,ARID4A-211			0	0	26.8309	0	10.0261	0	0.0487539	0.0135109	0.0610137	0.408869
chr14_52578907_52580908	ARID4A-201,ARID4A-202,ARID4A-203,ARID4A-206,ARID4A-209			0.281173	0	0	0	0	0	0.0101114	0.0453235	0.0224812	NA
chr14_52764218_52764317	KIAA0586-201,KIAA0586-202,KIAA0586-203,KIAA0586-207,KIAA0586-209,KIAA0586-213,KIAA0586-214,KIAA0586-216,KIAA0586-219,KIAA0586-220,KIAA0586-222	2	up-down	33.3437	0	186.671	123.767	94.1684	0	0.0303595	0.00834628	0.373332	0.104828
chr14_53498848_53498927	NA			2.94277	0	0	0	0	0	0.0345239	0.0911845	0.0531241	NA
chr14_53718727_53718770	AL121694.1-201,CCDC175-201,CCDC175-202			1.54972	0	0	0	0	0	0.0345239	0.0911845	0.0531241	NA
chr14_54339938_54340067	PCNX4-210			14.9909	0	0	0	0	0	0.0345239	0.0911845	0.0531241	NA
chr14_55914137_55915387	HIF1A-AS3-202			0.875935	0	0	0	0	0	0.0101114	0.0453235	0.0224812	NA
chr14_57365718_57365816	AL137191.1-202			1.67338	0	0	0	0	0	0.0345239	0.0911845	0.0531241	NA
chr14_58191077_58191226	SYNE2-202,SYNE2-203,SYNE2-204,SYNE2-212,SYNE2-216,SYNE2-230,SYNE2-231			6.48864	0	0	0	0	0	0.0345239	0.0911845	0.0531241	NA
chr14_58715108_58715217	NA			9.42823	0	0.190382	0	0	0	0.0355915	0.142189	0.0224812	0.281804
chr14_60194828_60194857	NA			19.4592	0	0	0	0	0	0.0345239	0.0911845	0.0531241	NA
chr14_61796438_61797292	PIGH-201,PIGH-205,PIGH-207,PIGH-210,PIGH-204,PIGH-203,PIGH-212,PIGH-202			0.272224	0	0	0	0	0	0.0345239	0.0911845	0.0531241	NA
chr14_61985212_61985413	CHM13_T0063483,ZFYVE26-201,ZFYVE26-204,ZFYVE26-205,ZFYVE26-207,ZFYVE26-208			0	0	1.44299	0	0.782925	0	0.0379894	0.0308788	0.399416	0.107084
chr14_62833158_62833237	NA			16.704	0	0	0	2.04641	0	0.0469336	0.0453235	0.100544	0.419547
chr14_63134595_63134709	ACTN1-201,ACTN1-202,ACTN1-203,ACTN1-204,ACTN1-205,ACTN1-208,ACTN1-210,ACTN1-215,ACTN1-220,ACTN1-221,ACTN1-209			14.0701	0	0	0	0	0	0.0101114	0.0453235	0.0224812	NA
chr14_63332048_63332197	NA			313.727	88.2626	252.155	198.523	109.75	106.087	0.0412193	0.0938998	0.67308	0.0117042
chr14_64062948_64063037	NA			0	0	0	0	12.3818	0	0.0332057	NA	0.0610137	0.0709501
chr14_64535136_64535198	COX16-201,COX16-203,COX16-204,COX16-205,SYNJ2BP-COX16-201,SYNJ2BP-COX16-202,SYNJ2BP-COX16-204			0	0	22.4675	0	0	0	0.0236151	0.0683733	NA	0.0445191
chr14_64916608_64916717	NA	5	down-same	106.729	57.5849	55.7388	7.42492	15.3311	0	0.0336933	0.141835	0.0107801	0.33131
chr14_65014803_65015571	MAP3K9-201,MAP3K9-205,MAP3K9-206			0.972987	0	0	0	0	0	0.0345239	0.0911845	0.0531241	NA
chr14_65031468_65031577	AC004816.2-201			98.5692	27.2308	62.32	24.5766	8.51658	0	0.0178004	0.583857	0.00621011	0.0330481
chr14_65234073_65234164	PCNX1-201,PCNX1-202,PCNX1-207			0	0	0	0	10.3795	0	0.0332057	NA	0.0610137	0.0709501
chr14_65297928_65299219	PCNX1-211			0.231175	0	0	0	0	0	0.0345239	0.0911845	0.0531241	NA
chr14_6538368_6538447	NA			9.88915	0	0	0	0	0	0.00279707	0.021962	0.00924751	NA
chr14_66610248_66610497	NA			6.09826	0	0	0	0	0	0.0101114	0.0453235	0.0224812	NA
chr14_66665198_66665249	RGS6-201,RGS6-202,RGS6-203,RGS6-204,RGS6-205,RGS6-206,RGS6-207,RGS6-209,RGS6-210,RGS6-211,RGS6-213,RGS6-216,RGS6-217,RGS6-218,RGS6-219,RGS6-215			0	0	8.80695	0	0.370399	0	0.0245402	0.0308788	0.399416	0.0615854
chr14_67503725_67505889	CHM13_T0063920,NUMB-201,NUMB-202,NUMB-203,NUMB-204,NUMB-205,NUMB-208,NUMB-209,NUMB-210,NUMB-211,NUMB-213,NUMB-214,NUMB-215,NUMB-216,NUMB-217,NUMB-221,NUMB-222,NUMB-225,NUMB-227,NUMB-228,NUMB-219			0.891836	0	0	0	0	0	0.0101114	0.0453235	0.0224812	NA
chr14_68680898_68681328	AC005479.2-201			0.798491	0	0.193039	0	0	0	0.0128252	0.0891572	0.00924751	0.281804
chr14_68695300_68695407	NPC2-201,NPC2-202,NPC2-203,NPC2-204,NPC2-205,NPC2-206,NPC2-207,NPC2-208,NPC2-209			20.0484	0	0.472561	0	0.176545	0	0.0400618	0.0773084	0.0356925	0.846557
chr14_6896718_6896797	AC018692.1-201,AC018692.1-202			6.19247	0	0	0	0	0	0.0345239	0.0911845	0.0531241	NA
chr14_69038315_69038445	YLPM1-201,YLPM1-205,YLPM1-206,YLPM1-207	5	down-same	17.5339	14.1128	3.62885	0	5.29748	0	0.0202392	0.0269857	0.0190105	1
chr14_69061967_69064398	PROX2-204,PROX2-201,PROX2-202			0.0822352	0	0	0	0	0	0.0345239	0.0911845	0.0531241	NA
chr14_69621868_69621977	NA			4.37538	0	0	0	0	0	0.0345239	0.0911845	0.0531241	NA
chr14_69628118_69628187	AF111167.2-201,AF111167.2-202			38.4903	0	0	0	0	0	0.0345239	0.0911845	0.0531241	NA
chr14_6967998_6968087	NA			23.7193	0	17.4675	0	0.589393	0	0.0417105	0.4168	0.0136533	0.0711041
chr14_69819558_69819647	NA			13.8003	0	0	0	0.870616	0	0.0469336	0.0453235	0.100544	0.419547
chr14_69918284_69921602	TTLL5-201,TTLL5-213,TTLL5-214			0.270146	0	0	0	0.0287648	0	0.0469336	0.0453235	0.100544	0.419547
chr14_70180744_70180907	TGFB3-201,TGFB3-204,TGFB3-206			1.99436	0	0.636555	0	0	0	0.0430059	0.185338	0.0224812	0.281804
chr14_70612568_70612747	NA			2.59215	0	0	0	0	0	0.0345239	0.0911845	0.0531241	NA
chr14_71099248_71099287	RN7SKP17-201			5.53457	0	0	0	0	0	0.0345239	0.0911845	0.0531241	NA
chr14_71222288_71222377	NA			4.09286	0	0	0	0	0	0.0345239	0.0911845	0.0531241	NA
chr14_77703658_77703897	NA			134.861	51.0569	92.6578	11.2127	17.7849	0	0.0304322	0.506904	0.0153797	0.0490505
chr14_80226404_80226691	LINC02316-206,LINC02316-210,LINC02316-202,LINC02316-205,LINC02316-207			15.3684	0	0	0	0.0658201	0	0.0424291	0.0453235	0.0883453	0.419547
chr14_80274840_80274983	LINC02316-201,LINC02316-202,LINC02316-205,LINC02316-206,LINC02316-207,LINC02316-208,LINC02316-209,LINC02316-210,LINC02316-211			0.683835	0	0.882047	0	8.61782	0	0.0443308	0.689105	0.0707782	0.041057
chr14_80575558_80575757	NA	5	down-same	118.852	52.2393	57.9951	0	27.9524	0	0.0499781	0.167073	0.0198667	0.286537
chr14_81191138_81191237	NA			6.65347	0	0	0	0	0	0.0345239	0.0911845	0.0531241	NA
chr14_81620448_81620597	NA			3.62139	0	0	0	0	0	0.0345239	0.0911845	0.0531241	NA
chr14_83182778_83182897	NA			11.8539	0	5.05207	0	0	0	0.0289035	0.257084	0.00924751	0.110381
chr14_83225158_83225287	NA			5.032	0	0	0	0	0	0.0345239	0.0911845	0.0531241	NA
chr14_84408287_84410029	KCNK13-201			0.246484	0	0	0	0	0	0.0345239	0.0911845	0.0531241	NA
chr14_86254799_86254909	CHM13_T0065341,TRIP11-201,TRIP11-204			0	0	12.23	0	0	0	0.0236151	0.0683733	NA	0.0445191
chr14_86262676_86262737	TRIP11-201,TRIP11-203,TRIP11-204			0	0	22.0541	0	0	0	0.0236151	0.0683733	NA	0.0445191
chr14_86269027_86269539	TRIP11-201,TRIP11-203			0	0	1.23511	0	0	0	0.0236151	0.0683733	NA	0.0445191
chr14_86818193_86818326	RIN3-207,RIN3-208			6.18947	0	0	0	0	0	0.0345239	0.0911845	0.0531241	NA
chr14_87813900_87813979	UNC79-201,UNC79-202,UNC79-203,UNC79-205,UNC79-206			6.59773	0	7.44623	0	0	0	0.0353349	0.173736	0.299677	0.0176767
chr14_88259468_88259567	NA			3.67268	0	0	0	0	0	0.0345239	0.0911845	0.0531241	NA
chr14_89674348_89675299	SYNE3-202,CHM13_T0065742,SYNE3-201,SYNE3-203,SYNE3-204,SYNE3-205			2.89349	0	0	0	0	0	0.0345239	0.0911845	0.0531241	NA
chr14_89687847_89688008	CHM13_T0065742,SYNE3-201,SYNE3-202,SYNE3-204,SYNE3-205			4.12252	0	0	0	0.481272	0	0.0424291	0.0453235	0.0883453	0.419547
chr14_90757583_90759608	PAPOLA-217,PAPOLA-201,PAPOLA-202,PAPOLA-203,PAPOLA-207,PAPOLA-210,PAPOLA-215,PAPOLA-221,PAPOLA-223,PAPOLA-225,PAPOLA-226,PAPOLA-204,PAPOLA-213,PAPOLA-224	2	up-down	0.233704	0	1.6141	1.32338	0.16424	0	0.0109482	0.0352795	0.6066	0.00575791
chr14_91277318_91277417	NA			5.72245	0	0	0	0	0	0.0345239	0.0911845	0.0531241	NA
chr14_91585838_91585947	NA			17.7214	0	0	0	0	0	0.0345239	0.0911845	0.0531241	NA
chr14_92587918_92588017	RN7SL714P-201	5	down-same	38.5892	22.9632	16.3719	0	3.83566	0	0.00374999	0.109596	0.00104084	0.0903765
chr14_93050838_93051027	NA			3.59412	0	0	0	0	0	0.0345239	0.0911845	0.0531241	NA
chr14_94339874_94341154	EVL-214			0.358709	0	0	0	0	0	0.0345239	0.0911845	0.0531241	NA
chr14_94472191_94472970	YY1-201,YY1-203,YY1-202,YY1-205,YY1-207			0.721057	0	0	0	0	0	0.0345239	0.0911845	0.0531241	NA
chr14_95732668_95732757	NA			6.18458	0	0	0	0	0	0.0345239	0.0911845	0.0531241	NA
chr14_95780128_95780177	DIO3OS-210,DIO3OS-201,DIO3OS-208			20.8763	0	4.23504	0	6.32529	0	0.0214363	0.0407313	0.0281463	0.92292
chr14_96258363_96259422	DYNC1H1-201,DYNC1H1-206,DYNC1H1-214,DYNC1H1-216,DYNC1H1-230,DYNC1H1-233,DYNC1H1-241			0	0	0.680177	0	0.305415	0	0.0381597	0.0135109	0.112783	0.216264
chr14_96612245_96612535	TECPR2-201,TECPR2-203,TECPR2-207			4.28148	0	0	0	0	0	0.0345239	0.0911845	0.0531241	NA
chr14_97180058_97180732	CDC42BPB-205,CDC42BPB-201,CHM13_T0066688,CDC42BPB-203,CDC42BPB-204,CHM13_T0066687			1.05878	0	0.0750208	0	0	0	0.0430059	0.185338	0.0224812	0.281804
chr14_97544728_97544857	NA			138.222	40.427	108.042	32.709	29.6201	0	0.0472276	0.980278	0.0600148	0.017753
chr14_97984018_97984137	NA	5	down-same	38.3573	1.47143	8.70855	0	4.14525	0	0.0479993	0.153299	0.0199818	0.40206
chr14_99239074_99239994	CLBA1-201,CLBA1-202,CLBA1-204,CLBA1-205,CLBA1-207,CLBA1-209			1.78205	0	0	0	0	0	0.00279707	0.021962	0.00924751	NA
chr14_99343830_99344917	LINC02298-204			0.791274	0	0	0	0	0	0.0345239	0.0911845	0.0531241	NA
chr14_99658870_99658998	TEX22-201			14.0118	0	0	0	0	0	0.0345239	0.0911845	0.0531241	NA
chr14_99723891_99724728	CRIP2-205			2.95281	0	0	0	0.657031	0	0.0171828	0.021962	0.0538829	0.419547
chr15_14805056_14805095	NA	5	down-same	225.609	51.5613	119.742	0	38.5376	0	0.0336366	0.0832605	0.0149401	0.865528
chr15_16689476_16689545	NA			4.34425	0	0	0	0	0	0.0345239	0.0911845	0.0531241	NA
chr15_16814016_16814115	NA			6.27153	0	0	0	0	0	0.0101114	0.0453235	0.0224812	NA
chr15_17853796_17854075	AC127381.2-201			3.39191	0	0	0	0	0	0.0345239	0.0911845	0.0531241	NA
chr15_1812146_1812225	NA			5.25937	0	0	0	0	0	0.0345239	0.0911845	0.0531241	NA
chr15_18505332_18509174	SPATA31E2P-201			0.111088	0	0	0	0	0	0.0345239	0.0911845	0.0531241	NA
chr15_18678586_18678685	NA			4.83092	0	0	0	0	0	0.0345239	0.0911845	0.0531241	NA
chr15_18971856_18971985	NA			5.6724	0	0	0	0	0	0.0101114	0.0453235	0.0224812	NA
chr15_19269706_19269795	AC026495.1-202,AC026495.1-201			8.8999	0	0	0	0	0	0.0345239	0.0911845	0.0531241	NA
chr15_19460316_19460425	NA			7.0025	0	0	0	0	0	0.0345239	0.0911845	0.0531241	NA
chr15_20146936_20147015	AC138749.2-1			3.85178	0	0	0	0	0	0.0345239	0.0911845	0.0531241	NA
chr15_20283814_20283901	GOLGA8IP-201,GOLGA8IP-202			1.40648	0	14.697	0	0	0	0.0260018	0.115238	0.299677	0.0176767
chr15_21107126_21107255	AC091057.4-1			5.72306	0	0	0	0	0	0.0345239	0.0911845	0.0531241	NA
chr15_2200526_2200565	NA			18.4782	0	0.532095	0	0	0	0.0115181	0.0773084	0.00924751	0.281804
chr15_237616_237695	NA			4.71183	0	0	0	0	0	0.0345239	0.0911845	0.0531241	NA
chr15_23882776_23882855	LINC00929-201,LINC00929-203,LINC00929-205,LINC00929-206,LINC00929-207,LINC00929-209,LINC00929-210,LINC00929-211,LINC00929-213,LINC00929-214,LINC00929-215,LINC00929-217,LINC00929-219,LINC00929-220,LINC00929-221	5	down-same	173.092	74.5427	112.041	0	23.3242	0	0.0415134	0.509047	0.011658	0.116161
chr15_25364849_25364922	AC021979.1-201			5.13152	0	26.6808	9.00455	1.03509	0	0.00680707	0.0533637	0.207567	0.00369436
chr15_26084906_26084995	AC091304.5-201			3.30396	0	0	0	0	0	0.0345239	0.0911845	0.0531241	NA
chr15_26095566_26095615	NA			7.16216	0	0	0	0	0	0.0345239	0.0911845	0.0531241	NA
chr15_26190226_26190325	AC116165.4-1			3.05749	0	0	0	0	0	0.0345239	0.0911845	0.0531241	NA
chr15_26288066_26288165	ABCB10P4-201			3.78286	0	0	0	0	0	0.0101114	0.0453235	0.0224812	NA
chr15_27766666_27766865	TJP1-210			17.5104	0	1.44045	0	0	0	0.0289035	0.257084	0.00924751	0.110381
chr15_27791946_27792035	NCAPGP2-201	5	down-same	12.8769	1.96741	4.63698	0	1.08287	0	0.0460266	0.252308	0.015279	0.197866
chr15_28047677_28047783	RNU6-17P-1			9.54601	0	2.73541	0	0.900391	0	0.0392223	0.140924	0.018381	0.421589
chr15_30243534_30243609	GOLGA8O-201			2.86643	0	1.10676	0	0	0	0.0430059	0.185338	0.0224812	0.281804
chr15_30249866_30249945	NA			3.92312	0	0	0	0	0	0.0345239	0.0911845	0.0531241	NA
chr15_30326269_30326424	AC135983.3-202,AC135983.3-203,AC135983.3-205			1.97706	0	8.2646	0	0.243747	0	0.0312835	0.224615	0.184043	0.00941599
chr15_31106620_31106910	AC055874.1-201,AC055874.1-202,AC055874.1-203			4.12904	0	2.88527	0	0	0	0.0349713	0.344952	0.00924751	0.110381
chr15_31316106_31316305	NA			5.31409	0	0	0	0	0	0.0101114	0.0453235	0.0224812	NA
chr15_31442834_31443009	RYR3-201,RYR3-202,RYR3-208,RYR3-209,RYR3-212			1.58693	0	0	0	0	0	0.0345239	0.0911845	0.0531241	NA
chr15_32159092_32159761	LPCAT4-201,LPCAT4-205,LPCAT4-209,LPCAT4-207			2.78189	0	0	0	0	0	0.0101114	0.0453235	0.0224812	NA
chr15_32749498_32749638	AQR-201,AQR-202,AQR-206			0	0	4.55509	0	13.0569	0	0.0404921	0.149262	0.0169338	0.226416
chr15_34418974_34419698	AC103988.1-201			0.400926	0	0	0	0	0	0.0345239	0.0911845	0.0531241	NA
chr15_35422276_35422435	NA			114.445	33.4743	113.254	45.4758	22.2216	0	0.0437897	0.902185	0.0269259	0.0396272
chr15_37395323_37395430	THBS1-201			13.9543	0	1.16365	0	0	0	0.0430059	0.185338	0.0224812	0.281804
chr15_37951216_37951305	AC021755.1-201	6	up-down	85.3054	31.2098	108.846	59.086	23.9241	0	0.0342422	0.622999	0.0481638	0.0157153
chr15_38065385_38067257	AC020658.6-201			0.24235	0	0	0	0	0	0.0345239	0.0911845	0.0531241	NA
chr15_38793019_38793121	INO80-201,INO80-204,INO80-205,INO80-207,INO80-209,INO80-210,INO80-211			6.97327	0	1.59105	0	0	0	0.0430059	0.185338	0.0224812	0.281804
chr15_39630394_39630479	MAPKBP1-201,MAPKBP1-202,MAPKBP1-206,MAPKBP1-207,MAPKBP1-214,MAPKBP1-215			2.58491	0	0.488275	0	0	0	0.0391814	0.162687	0.0224812	0.281804
chr15_39646725_39646856	JMJD7-PLA2G4B-201,JMJD7-PLA2G4B-202,JMJD7-PLA2G4B-204,JMJD7-PLA2G4B-205,JMJD7-PLA2G4B-206,PLA2G4B-201,PLA2G4B-202,PLA2G4B-203			1.1788	0	0	0	0	0	0.0345239	0.0911845	0.0531241	NA
chr15_39801333_39801469	PLA2G4E-201,PLA2G4E-202			2.30054	0	0	0	0	0	0.0345239	0.0911845	0.0531241	NA
chr15_39806074_39806252	PLA2G4E-201			4.30257	0	0	0	0	0	0.00279707	0.021962	0.00924751	NA
chr15_39990216_39990724	VPS39-213,CHM13_T0069577,VPS39-201,VPS39-202			0.549285	0	0	0	0	0	0.0101114	0.0453235	0.0224812	NA
chr15_40218871_40223408	ZNF106-201,ZNF106-203,ZNF106-204,ZNF106-211,ZNF106-205,ZNF106-202	5	down-same	0.75763	0.638131	0.150777	0	0.181311	0	0.0258138	0.0269694	0.0316762	0.6533
chr15_40480940_40480978	STARD9-207			13.2853	0	0	0	0	0	0.0345239	0.0911845	0.0531241	NA
chr15_41104876_41104915	NA	5	down-same	42.6692	11.2243	46.0809	0	0.968737	0	0.0199873	0.478535	0.00419113	0.0615854
chr15_41406516_41406892	CKMT1B-201,CKMT1B-205,CKMT1B-207,CKMT1B-202			8.26546	0	0	0	0	0	0.0345239	0.0911845	0.0531241	NA
chr15_42774166_42774251	TERB2-201,TERB2-202,TERB2-203			1.017	0	13.878	0	0	0	0.049499	0.271372	0.124157	0.0176767
chr15_42963809_42963936	DUOX1-201,DUOX1-202,DUOX1-206,DUOX1-210,DUOX1-211,DUOX1-212			2.54905	0	0	0	0	0	0.0345239	0.0911845	0.0531241	NA
chr15_43183824_43186916	GATM-219,GATM-201,GATM-204,GATM-206,GATM-207,GATM-208,GATM-212,GATM-214,GATM-215,GATM-216,GATM-217,GATM-218,GATM-211,GATM-205			0.0661578	0	0	0	0	0	0.0345239	0.0911845	0.0531241	NA
chr15_4383246_4383285	RNA45S3-1,RNA18S3-1,RNA5-8S3-1,RNA28S3-1	5	down-same	109.965	35.3996	54.9846	0	15.4283	0	0.0375582	0.128789	0.0130508	0.498174
chr15_44450676_44450785	NA			8.84383	0	0	0	0	0	0.0345239	0.0911845	0.0531241	NA
chr15_4518016_4518105	RNA45S3-1,RNA18S3-1,RNA5-8S3-1,RNA28S3-1	5	down-same	34.4915	7.88812	13.3057	0	3.71306	0	0.045926	0.076452	0.0251601	0.910114
chr15_46030421_46037421	SLC12A1-204,SLC12A1-208,SLC12A1-207,SLC12A1-201,SLC12A1-202,SLC12A1-206,SLC12A1-210,SLC12A1-211,SLC12A1-213,SLC12A1-203,SLC12A1-212			0.322609	0	0	0	0	0	0.0101114	0.0453235	0.0224812	NA
chr15_4652856_4652885	RNA45S3-1,RNA18S3-1,RNA5-8S3-1,RNA28S3-1	5	down-same	89.968	45.3978	22.5515	0	0.651392	0	0.00386096	0.0600156	0.00166936	0.178465
chr15_4677786_4677815	RNA45S3-1,RNA18S3-1,RNA5-8S3-1,RNA28S3-1			134.142	0	5.23076	0	1.95418	0	0.0487556	0.0891572	0.0410655	0.846557
chr15_48927776_48927885	NA			39.7633	0	0	0	0	0	0.0345239	0.0911845	0.0531241	NA
chr15_49636416_49636505	TMOD3-203,TMOD3-201			3.39351	0	0	0	0	0	0.0345239	0.0911845	0.0531241	NA
chr15_50000957_50002681	MYO5C-201,MYO5C-209			0.289013	0	0	0	0	0	0.0345239	0.0911845	0.0531241	NA
chr15_50122706_50122815	NA			3.90677	0	0	0	0	0	0.0345239	0.0911845	0.0531241	NA
chr15_50693884_50694759	RPSAP55-201			0.321766	0	0	0	0	0	0.0345239	0.0911845	0.0531241	NA
chr15_51787999_51788725	UNC13C-206			1.34547	0	0	0	0	0	0.0345239	0.0911845	0.0531241	NA
chr15_5333416_5333505	NA			2.4461	0	0	0	0	0	0.0345239	0.0911845	0.0531241	NA
chr15_53435416_53435595	NA			4.06251	0	0	0	0	0	0.0345239	0.0911845	0.0531241	NA
chr15_53458222_53459500	PRTG-205			2.65844	0	0	0	0	0	0.0345239	0.0911845	0.0531241	NA
chr15_54168252_54168718	TEX9-201,TEX9-202,TEX9-209,TEX9-203,TEX9-204			0.634157	0	0	0	0	0	0.0101114	0.0453235	0.0224812	NA
chr15_54267830_54267997	MNS1-201,MNS1-202			1.75874	0	0	0	0	0	0.0345239	0.0911845	0.0531241	NA
chr15_57962776_57962955	NA			5.15529	0	0	0	0	0	0.0345239	0.0911845	0.0531241	NA
chr15_58151075_58151197	ANXA2-201,ANXA2-202,ANXA2-203,ANXA2-204,ANXA2-223,ANXA2-228	2	up-down	18.5288	0	70.1835	24.3237	23.3081	0	0.0318258	0.0150306	0.416795	0.0637224
chr15_58824_58950	CHM13_T0067447			0	0	2.73918	0	0	0	0.0236151	0.0683733	NA	0.0445191
chr15_59197506_59197885	NA			4.23496	0	0	0	0	0	0.0345239	0.0911845	0.0531241	NA
chr15_61144685_61145108	CA12-204,CA12-201,CA12-202,CA12-203			0.285505	0	0	0	0	0	0.0345239	0.0911845	0.0531241	NA
chr15_61181226_61181285	NA	5	down-same	27.2269	4.45169	28.5779	0	3.37608	0	0.0345892	0.834313	0.015279	0.0294538
chr15_61439535_61439849	HERC1-213	5	down-same	48.7928	13.0469	1.16678	0	3.11862	0	0.0149606	0.0127042	0.0318575	0.337256
chr15_61717772_61719142	DAPK2-208,DAPK2-204,DAPK2-203,DAPK2-201,DAPK2-202,DAPK2-210			0.124178	0	0	0	0	0	0.0345239	0.0911845	0.0531241	NA
chr15_62446426_62446515	NA	2	up-down	47.3031	17.095	152.856	140.329	66.1259	0	0.048645	0.018854	1	0.0599192
chr15_62628286_62628315	NA	5	down-same	195.611	56.9967	4.35897	0	27.3481	0	0.000701646	0.00118075	0.00509397	0.273176
chr15_62628321_62628507	PIF1-203,PIF1-201,PIF1-202,PIF1-205,PIF1-207	5	down-same	30.4985	8.88658	0.791192	0	4.57936	0	0.00114019	0.00218079	0.00431432	0.796538
chr15_63145191_63145335	IGDCC3-201,IGDCC3-202,IGDCC3-203			10.0496	0	0	0	0	0	0.00279707	0.021962	0.00924751	NA
chr15_64140171_64140340	DIS3L-201,DIS3L-202,DIS3L-206,DIS3L-211,DIS3L-213			0.44404	0	15.7785	0	2.9866	0	0.0308758	0.016732	0.215193	0.0947521
chr15_64986786_64986979	SMAD3-201,SMAD3-202,SMAD3-204,SMAD3-206,SMAD3-209,SMAD3-210,SMAD3-211,SMAD3-212,SMAD3-213			1.09202	0	0	0	0	0	0.0345239	0.0911845	0.0531241	NA
chr15_65126269_65126385	IQCH-203,IQCH-205			1.01001	0	2.39743	0	19.5196	0	0.0414947	0.689105	0.0566624	0.04668
chr15_65195336_65196137	IQCH-201,IQCH-202,IQCH-204,IQCH-206,IQCH-209,IQCH-213,IQCH-214			1.54485	0	0.0631261	0	0.144792	0	0.0315454	0.0349259	0.0469971	0.687806
chr15_65856626_65856655	NA			65.9821	0	9.58017	0	1.95418	0	0.0297026	0.111261	0.0158629	0.376677
chr15_66115251_66121818	ITGA11-201,ITGA11-202			1.11466	0	0	0	0	0	0.0345239	0.0911845	0.0531241	NA
chr15_66850749_66854347	AC027088.1-201,NOX5-201,NOX5-202,NOX5-203,NOX5-204,NOX5-207,NOX5-209,NOX5-205			0.134572	0	0	0	0	0	0.0345239	0.0911845	0.0531241	NA
chr15_67384136_67384255	NA			23.2101	0	0	0	0	0	0.0345239	0.0911845	0.0531241	NA
chr15_68131856_68131895	NA			94.8687	0	23.8132	0	0	0	0.00909468	0.12541	0.00366021	0.110381
chr15_68615676_68615755	AC009269.1-201	5	down-same	32.7296	3.32468	14.6878	0	0.717356	0	0.0155972	0.170071	0.00492631	0.156684
chr15_70541907_70542036	BBS4-201,BBS4-202,BBS4-203,BBS4-204,BBS4-205,BBS4-208,BBS4-210,BBS4-212,BBS4-213,BBS4-217,BBS4-218			2.17039	0	0	0	0	0	0.0345239	0.0911845	0.0531241	NA
chr15_71066174_71066322	NEO1-201,NEO1-202,NEO1-206,NEO1-207,NEO1-208,NEO1-209			5.6962	0	0	0	0	0	0.0345239	0.0911845	0.0531241	NA
chr15_71528465_71529487	CD276-207,CD276-201,CD276-202,CD276-203,CD276-206,CD276-208,CD276-210,CD276-212,CD276-213,CD276-217			2.60721	0	0.755858	0	0	0	0.0470641	0.210241	0.0224812	0.281804
chr15_71552791_71558003	INSYN1-204,INSYN1-201,INSYN1-202,INSYN1-203			0.113599	0	0	0	0	0	0.0101114	0.0453235	0.0224812	NA
chr15_71850523_71853761	PML-201,PML-202,PML-203,PML-206,PML-207,PML-208,PML-209,PML-210,PML-211,PML-215,PML-216,PML-218,PML-220,PML-221,PML-222,PML-204,PML-217,PML-205,PML-213			0.613052	0	0	0	0	0	0.0345239	0.0911845	0.0531241	NA
chr15_72471493_72471796	CLK3-215			1.99455	0	0	0	0	0	0.0345239	0.0911845	0.0531241	NA
chr15_72914373_72915155	PPCDC-201,PPCDC-205,PPCDC-207,PPCDC-208,PPCDC-209,PPCDC-211			0.211352	0	0	0	0	0	0.0345239	0.0911845	0.0531241	NA
chr15_73071923_73072100	C15orf39-202,C15orf39-203,C15orf39-204			2.35604	0	0.351724	0	0	0	0.0430059	0.185338	0.0224812	0.281804
chr15_73096731_73096789	AC113208.3-201			7.97404	0	9.99839	0	0	0	0.0349713	0.344952	0.00924751	0.110381
chr15_73170014_73171796	DNM1P34-201,DNM1P34-202			0.187765	0	0	0	0	0	0.0345239	0.0911845	0.0531241	NA
chr15_73251705_73251797	CHM13_T0073302,SIN3A-201,SIN3A-202,SIN3A-203			0	0	4.42165	0	0.41066	0	0.0274846	0.0308788	0.399416	0.0711041
chr15_73651370_73651420	AC019294.1-201,AC019294.1-202			1.9017	0	16.2768	0	1.13342	0	0.0465304	0.108379	0.51084	0.0266939
chr15_73657267_73657401	AC019294.1-202			8.73568	0	0	0	1.026	0	0.0469336	0.0453235	0.100544	0.419547
chr15_73802146_73802225	NA			10.6445	0	0.26268	0	0	0	0.0355915	0.142189	0.0224812	0.281804
chr15_74101536_74102422	ETFA-206,ETFA-201,ETFA-202,ETFA-203,ETFA-208,ETFA-210,ETFA-215,ETFA-216,ETFA-218,ETFA-220,ETFA-211			0.0564656	0	1.88885	0	0.0426419	0	0.0215608	0.0492403	0.888836	0.0228546
chr15_74884647_74884753	PSTPIP1-201,PSTPIP1-203,PSTPIP1-204,PSTPIP1-206,PSTPIP1-207,PSTPIP1-208,PSTPIP1-209,PSTPIP1-211,PSTPIP1-212,PSTPIP1-214,PSTPIP1-215,PSTPIP1-217			10.1801	0	0	0	0	0	0.0345239	0.0911845	0.0531241	NA
chr15_75733846_75733945	NA			8.90251	0	0	0	0	0	0.0345239	0.0911845	0.0531241	NA
chr15_76372776_76372865	NA			7.63589	0	0	0	0	0	0.00279707	0.021962	0.00924751	NA
chr15_76995736_76995805	ANKRD34C-AS1-212			6.19268	0	0	0	0	0	0.0345239	0.0911845	0.0531241	NA
chr15_77866496_77866585	NA			25.1445	0	0.699495	0	0	0	0.0391814	0.162687	0.0224812	0.281804
chr15_78304826_78304973	ARNT2-207,ARNT2-204,ARNT2-202			4.17294	0	0	0	0	0	0.0345239	0.0911845	0.0531241	NA
chr15_79957456_79957556	LINC01583-202			0	0	3.5416	0	15.8172	0	0.0495351	0.0683733	0.0169338	0.380213
chr15_80354016_80354105	NA			5.74169	0	0	0	0.870616	0	0.0424291	0.0453235	0.0883453	0.419547
chr15_81232706_81232785	NA			3.69346	0	0	0	0	0	0.0345239	0.0911845	0.0531241	NA
chr15_81318736_81318855	NA			18.3816	0	0	0	0	0	0.0345239	0.0911845	0.0531241	NA
chr15_82083066_82083145	NA			5.26308	0	0	0	0.98082	0	0.0469336	0.0453235	0.100544	0.419547
chr15_82208836_82208925	NA			7.73356	0	0	0	0.870616	0	0.0424291	0.0453235	0.0883453	0.419547
chr15_82266383_82266463	AC048382.2-201,GOLGA6L5P-202,GOLGA6L5P-203			67.2466	29.6215	172.895	115.033	29.3596	0	0.00653357	0.153968	0.0391341	0.00315489
chr15_82592087_82593317	ALPK3-201			0.169879	0	0	0	0	0	0.0345239	0.0911845	0.0531241	NA
chr15_82973886_82973975	NA			6.86978	0	0	0	0	0	0.0101114	0.0453235	0.0224812	NA
chr15_86012836_86012925	NA	5	down-same	77.9552	21.1124	7.22812	0	8.06286	0	0.00342847	0.00557215	0.0102706	0.333612
chr15_86024101_86025702	NTRK3-AS1-201			0.817621	0.269214	0.0518468	0	0.271467	0	0.00565118	0.0149372	0.0123405	0.92292
chr15_86046386_86046425	NA			87.6506	0	9.87842	0	0	0	0.0355534	0.489499	0.00924751	0.0445191
chr15_86313946_86314035	AC013489.2-201			5.45104	0	0	0	0	0	0.0345239	0.0911845	0.0531241	NA
chr15_87089876_87090984	AC124068.2-201,AC124068.2-202			2.50985	0	0.262205	0	0.419591	0	0.0423217	0.0473347	0.053023	0.747856
chr15_87117636_87118326	MIR9-3HG-201			0.683318	0	0	0	0	0	0.0345239	0.0911845	0.0531241	NA
chr15_87358724_87358820	TICRR-201,TICRR-202			2.24848	0	0	0	0	0	0.0345239	0.0911845	0.0531241	NA
chr15_87619026_87619135	NA			10.3408	0	0	0	0	0	0.0345239	0.0911845	0.0531241	NA
chr15_87823142_87824627	ZNF710-201,ZNF710-204,ZNF710-202,ZNF710-203			0.137371	0	0	0	0	0	0.0345239	0.0911845	0.0531241	NA
chr15_87835688_87838233	ZNF710-201,ZNF710-205			0.41604	0.114918	0.0570773	0	0.0519578	0	0.0063149	0.0242208	0.00917559	0.92292
chr15_87857636_87857735	NA	5	down-same	22.5297	7.09134	3.53685	0	4.705	0	0.0265962	0.0310867	0.0309602	0.846667
chr15_87983911_87985686	SEMA4B-201,SEMA4B-202,SEMA4B-204,SEMA4B-208,SEMA4B-209,SEMA4B-213,SEMA4B-215,SEMA4B-220			3.59119	0.0823848	0	0	0.366566	0	0.0062734	0.00460735	0.0472755	0.126769
chr15_89677744_89678209	SLCO3A1-201,SLCO3A1-202,SLCO3A1-203,SLCO3A1-204,SLCO3A1-209			1.10814	0	0	0	0	0	0.0345239	0.0911845	0.0531241	NA
chr15_89844246_89844335	NA			7.65677	0	0	0	0	0	0.0345239	0.0911845	0.0531241	NA
chr15_89967306_89967365	NA			8.27529	0	0	0	0	0	0.0345239	0.0911845	0.0531241	NA
chr15_90407863_90407947	FAM174B-202			7.10102	0	0	0	0	0	0.0345239	0.0911845	0.0531241	NA
chr15_91339576_91339715	AC091078.1-205			12.3462	0	0	0	0	0	0.0345239	0.0911845	0.0531241	NA
chr15_91625526_91625605	NA			8.94262	0	0	0	0	0	0.0345239	0.0911845	0.0531241	NA
chr15_91695076_91695195	NA			47.7733	0	0	0	0	0	0.0345239	0.0911845	0.0531241	NA
chr15_91862206_91862255	NA			7.07314	0	0	0	0	0	0.0345239	0.0911845	0.0531241	NA
chr15_92452116_92452135	NA	5	down-same	154.549	55.454	36.2491	0	5.14255	0	0.0233272	0.0985405	0.0100469	0.40206
chr15_93480540_93481500	AC015574.1-213,AC015574.1-201,AC015574.1-205			3.86613	0	0.0263354	0	0	0	0.0355915	0.142189	0.0224812	0.281804
chr15_93712216_93712255	NA			50.63	2.24487	6.19641	0	4.04195	0	0.011825	0.0563574	0.00788314	0.469495
chr15_94656156_94656235	NA			8.67399	0	0	0	0	0	0.0345239	0.0911845	0.0531241	NA
chr15_95507256_95507405	NA			4.20851	0	0	0	0	0	0.0345239	0.0911845	0.0531241	NA
chr15_95710864_95711974	AC024651.3-201			0.953241	0	0	0	0	0	0.0345239	0.0911845	0.0531241	NA
chr15_97732079_97732313	ADAMTS17-201,ADAMTS17-203			36.1249	7.77473	57.382	22.9046	8.54576	0	0.0281151	0.921677	0.0121553	0.0373664
chr15_97884353_97885826	AC022710.1-201			0.238395	0	0	0	0	0	0.0345239	0.0911845	0.0531241	NA
chr15_99677476_99677615	NA			129.396	4.40898	172.78	15.2319	18.0768	0	0.0193343	0.563407	0.0472755	0.00530381
chr15_99735249_99735519	WASH3P-203,WASH3P-202,WASH3P-204,WASH3P-201,WASH3P-205,WASH3P-206,WASH3P-207			0.609856	0	0	0	0	0	0.0345239	0.0911845	0.0531241	NA
chr16_12598621_12598700	NA			6.34504	0	0	0	0	0	0.0345239	0.0911845	0.0531241	NA
chr16_12603271_12603340	NA			3.48477	0	0	0	0	0	0.0345239	0.0911845	0.0531241	NA
chr16_12777751_12777830	NA			16.1371	0.907209	27.5265	0	0.98082	0	0.0299601	0.327095	0.00675622	0.178465
chr16_12795991_12796030	NA			8.19462	0	0	0	0	0	0.0345239	0.0911845	0.0531241	NA
chr16_1355078_1355165	BAIAP3-201,BAIAP3-202,BAIAP3-203,BAIAP3-204,BAIAP3-207,BAIAP3-209,BAIAP3-213,BAIAP3-215,BAIAP3-216			7.92753	0	1.87201	0	0	0	0.0470641	0.210241	0.0224812	0.281804
chr16_1379129_1380245	GNPTG-201,GNPTG-203,GNPTG-205			0.266811	0	0	0	0	0	0.0345239	0.0911845	0.0531241	NA
chr16_13848671_13848700	NA			42.203	0	0	0	0.651392	0	0.0109408	0.021962	0.030931	0.419547
chr16_14788581_14788660	NA			5.27453	0	0	0	0	0	0.0345239	0.0911845	0.0531241	NA
chr16_14875651_14875840	NA			4.10102	0	0	0	0	0	0.0345239	0.0911845	0.0531241	NA
chr16_14919951_14920040	NA	6	up-down	70.8536	33.8439	73.8333	71.1146	22.555	0	0.0442417	0.902185	0.034413	0.0292143
chr16_15007447_15007636	CHM13_T0078891,CHM13_T0078892,PDXDC1-201,PDXDC1-202,PDXDC1-203,PDXDC1-204,PDXDC1-205,PDXDC1-208,PDXDC1-209,PDXDC1-210,PDXDC1-211,PDXDC1-215,PDXDC1-216,PDXDC1-217,PDXDC1-218			13.4819	4.79872	24.6572	17.0891	5.33138	0	0.0401563	0.455096	0.0464464	0.0219165
chr16_15119251_15119350	NA			24.2244	0	5.45091	0	0	0	0.0341856	0.452531	0.00924751	0.0445191
chr16_15377881_15377980	NA			3.82722	0	0	0	0	0	0.0345239	0.0911845	0.0531241	NA
chr16_15761278_15761451	MYH11-201,MYH11-202,MYH11-203,MYH11-204,MYH11-211,MYH11-213			3.06837	0	0	0	0	0	0.0101114	0.0453235	0.0224812	NA
chr16_16272599_16272867	CHM13_T0079050,NOMO3-201,NOMO3-202,NOMO3-207,NOMO3-213,NOMO3-214,NOMO3-216			4.48656	0	0	0	0	0	0.0345239	0.0911845	0.0531241	NA
chr16_16275676_16275739	CHM13_T0079050,NOMO3-201,NOMO3-202,NOMO3-207,NOMO3-213,NOMO3-216			21.2992	0	0	0	0	0	0.0345239	0.0911845	0.0531241	NA
chr16_1631301_1631360	NA			23.8378	0	1.05517	0	0.889085	0	0.0402846	0.0773084	0.0356925	0.92292
chr16_16355631_16355810	NA			15.5864	0	0.14124	0	0	0	0.0391814	0.162687	0.0224812	0.281804
chr16_16467861_16467980	NA	7	up-down	10.707	0	83.5899	44.3221	47.4126	28.869	0.0298298	0.00710077	0.0862793	0.439835
chr16_16642871_16642900	NA			8.22737	0	0	0	0	0	0.0101114	0.0453235	0.0224812	NA
chr16_16773120_16774680	AC092326.1-201			0.365481	0	0.123796	0	0	0	0.0430059	0.185338	0.0224812	0.281804
chr16_17143921_17144000	NA			3.66475	0	0	0	0	0	0.0345239	0.0911845	0.0531241	NA
chr16_1774758_1774850	MAPK8IP3-201,MAPK8IP3-216,MAPK8IP3-217			14.3999	0	0	0	0	0	0.0101114	0.0453235	0.0224812	NA
chr16_18263361_18263480	NA			29.0913	0	173.57	67.5589	104.529	46.1904	0.0344985	0.00894078	0.257475	0.159375
chr16_18339845_18339976	NPIPA8-1	2	up-down	4.04782	0	42.3323	27.5979	15.073	0	0.0411125	0.0204323	0.255626	0.0979169
chr16_18393752_18394004	AC138969.1-203			2.54774	0	0.265021	0	0	0	0.020126	0.147584	0.00924751	0.110381
chr16_18403066_18403350	AC126755.1-201,AC126755.1-205,AC126755.1-206,AC138969.1-203			2.83505	0	0	0	0.484098	0	0.0469336	0.0453235	0.100544	0.419547
chr16_18580731_18580750	NA			44.1957	0	32.5366	0	0	0	0.0174393	0.133646	0.00924751	0.281804
chr16_18737867_18738008	AC138811.2-201,ARL6IP1-201,ARL6IP1-203,ARL6IP1-204,ARL6IP1-205,ARL6IP1-206,ARL6IP1-207,ARL6IP1-208			0	0	11.1968	0	0	0	0.0236151	0.0683733	NA	0.0445191
chr16_19509151_19509240	VPS35L-209			56.696	0	0.46633	0	14.0483	0	0.0493127	0.0667754	0.0538829	0.92292
chr16_1981112_1981934	NDUFB10-201,NDUFB10-202,NDUFB10-203,NDUFB10-204,NDUFB10-205	2	up-down	0.656316	0	4.79132	4.39821	0.712323	0	0.0120611	0.0269857	0.533061	0.0088985
chr16_1994014_1994250	TBL3-202,TBL3-205,TBL3-206,TBL3-208			13.9545	0.370974	5.04817	0	0.328326	0	0.0114249	0.0935508	0.00492631	0.376677
chr16_20248167_20248329	GP2-201,GP2-202,GP2-203,GP2-204			0	0	0	0	4.69512	0	0.0332057	NA	0.0610137	0.0709501
chr16_20980472_20980585	DNAH3-201,DNAH3-203			4.71397	0	0	0	0	0	0.0345239	0.0911845	0.0531241	NA
chr16_21693275_21693700	NPIPB5-203,NPIPB5-204,NPIPB5-205,NPIPB5-207,NPIPB5-208,NPIPB5-209,NPIPB5-210,NPIPB5-211,NPIPB5-214,NPIPB5-215,NPIPB5-216,NPIPB5-217,NPIPB5-220,NPIPB5-222,NPIPB5-223,NPIPB5-227,NPIPB5-219,NPIPB5-225,NPIPB5-221			37.3596	2.45839	32.6085	0	67.5126	11.3342	0.0418061	0.857039	0.025736	0.0523557
chr16_2177259_2177384	SNHG19-201			2.76194	0	0	0	0	0	0.0345239	0.0911845	0.0531241	NA
chr16_22106197_22106303	VWA3A-202,VWA3A-206,VWA3A-208,VWA3A-207,VWA3A-203			0	0	5.07826	0	0.356422	0	0.0245402	0.0308788	0.399416	0.0615854
chr16_22305828_22305965	SMG1P4-202,SMG1P4-203,SMG1P4-204			0	0	4.49047	0	3.94813	0	0.0379894	0.0308788	0.399416	0.107084
chr16_22511498_22511979	OTOA-207,OTOA-201,OTOA-202,OTOA-203,OTOA-204,OTOA-206,OTOA-208			6.17783	0	0.0525613	0	0.0785462	0	0.04904	0.0891572	0.0410655	0.92292
chr16_22541801_22541870	NA	5	down-same	238.011	15.1422	32.611	0	12.5936	0	0.00864956	0.115907	0.00322443	0.0937584
chr16_23004021_23004080	NA			17.6967	0	7.41377	0	0.889085	0	0.035489	0.140924	0.0158629	0.421589
chr16_23577241_23577300	NA			16.1418	0	0	0	0	0	0.00072886	0.0102744	0.00366021	NA
chr16_23762808_23762888	CHM13_T0079809,CHM13_T0079811,CHM13_T0079812,GGA2-201,GGA2-209,GGA2-211			13.6401	0	0.259396	0	0	0	0.0391814	0.162687	0.0224812	0.281804
chr16_23769460_23770502	CHM13_T0079809,CHM13_T0079811,CHM13_T0079812,GGA2-201,GGA2-204,GGA2-205,GGA2-209,GGA2-211,GGA2-212,GGA2-215,GGA2-216,GGA2-217,GGA2-203,GGA2-202,GGA2-207			0.299465	0	0	0	0	0	0.0345239	0.0911845	0.0531241	NA
chr16_23800806_23801165	EARS2-209,EARS2-206,EARS2-201,EARS2-213,EARS2-217			3.36887	0	0	0	0	0	0.0101114	0.0453235	0.0224812	NA
chr16_23976344_23976919	ERN2-201,ERN2-202,ERN2-205			0.89237	0	0.0360899	0	0	0	0.0391814	0.162687	0.0224812	0.281804
chr16_24031361_24032766	CHP2-201			0.0399596	0	0	0	0	0	0.0345239	0.0911845	0.0531241	NA
chr16_25189933_25190104	SLC5A11-201,SLC5A11-202,SLC5A11-203,SLC5A11-204,SLC5A11-205,SLC5A11-208,SLC5A11-209,SLC5A11-210,SLC5A11-211			0.595852	0	0	0	0	0	0.0345239	0.0911845	0.0531241	NA
chr16_25223393_25223484	ARHGAP17-201,ARHGAP17-202,ARHGAP17-210,ARHGAP17-216,ARHGAP17-205			0.274882	0	14.2703	0	2.49104	0	0.0271008	0.0420358	0.962838	0.0360659
chr16_25346537_25349013	LINC02175-201,LINC02175-210,LINC02175-203,LINC02175-207,LINC02175-202,LINC02175-204,LINC02175-205,LINC02175-209,LINC02175-208,LINC02175-212,LINC02175-214,LINC02175-215,LINC02175-216,LINC02175-213,LINC02175-206,LINC02175-211			0.504055	0.0707188	0.182142	0	0.156829	0	0.0487555	0.0827791	0.0332812	0.859478
chr16_25707451_25707560	NA			12.5118	0	0	0	0	0	0.0345239	0.0911845	0.0531241	NA
chr16_2579050_2580117	PDPK1-212,PDPK1-205,PDPK1-201,PDPK1-202,PDPK1-203,PDPK1-204,PDPK1-206,PDPK1-210,PDPK1-213,PDPK1-217			0.384704	0	0	0	0.0177042	0	0.0382574	0.0453235	0.0773686	0.419547
chr16_26411995_26414068	HS3ST4-201,HS3ST4-202			0.258266	0	0	0	0	0	0.0345239	0.0911845	0.0531241	NA
chr16_27512598_27512880	NSMCE1-202,NSMCE1-201,NSMCE1-204,NSMCE1-206,NSMCE1-207,NSMCE1-208,NSMCE1-211,NSMCE1-214			0	0	1.3339	0	0	0	0.0236151	0.0683733	NA	0.0445191
chr16_27513793_27513914	NSMCE1-201,NSMCE1-202,NSMCE1-204,NSMCE1-206,NSMCE1-207,NSMCE1-208,NSMCE1-211,NSMCE1-214,NSMCE1-213,NSMCE1-205			0	0	11.7658	0	0.156119	0	0.0245402	0.0308788	0.399416	0.0615854
chr16_2773661_2773863	SRRM2-219			0	0	2.4424	0	0	0	0.0236151	0.0683733	NA	0.0445191
chr16_28055863_28056026	KIAA0556-208,CHM13_T0080150,KIAA0556-201			1.64094	0	0	0	0	0	0.0345239	0.0911845	0.0531241	NA
chr16_28066522_28070469	GSG1L-203,GSG1L-202,GSG1L-201,GSG1L-205			0.101401	0	0.526498	0	0.162724	0	0.0456575	0.0667754	0.962838	0.0481093
chr16_28778991_28779100	NA			14.6598	0	0	0	0	0	0.0345239	0.0911845	0.0531241	NA
chr16_28807005_28807086	SGF29-206			1.51067	0	18.4292	0	0	0	0.0233363	0.0996252	0.299677	0.0176767
chr16_29003839_29003998	EIF3CL-201,EIF3CL-202			0.552105	0	6.5677	0	0.237615	0	0.0241486	0.0492403	0.888836	0.0266939
chr16_30244712_30244765	TMEM219-201,TMEM219-208,TMEM219-203,TMEM219-207			0	0	8.65442	0	0	0	0.0236151	0.0683733	NA	0.0445191
chr16_30272548_30274899	TAOK2-206,TAOK2-201			0.306743	0	0	0	0	0	0.0101114	0.0453235	0.0224812	NA
chr16_30278355_30279447	INO80E-201,INO80E-214,INO80E-202,INO80E-213,INO80E-207,INO80E-209,INO80E-212,INO80E-205,INO80E-208,INO80E-210,INO80E-211,INO80E-206,INO80E-203			0.316214	0	0	0	0	0	0.0101114	0.0453235	0.0224812	NA
chr16_3063851_3063967	AC108134.1-201			4.67636	0	0	0	0	0	0.0345239	0.0911845	0.0531241	NA
chr16_31103286_31103472	AC106886.6-201,SRCAP-201,SRCAP-202,SRCAP-205			1.46381	0	9.38232	0	0	0	0.049499	0.271372	0.124157	0.0176767
chr16_31208081_31208100	AC106886.1-201			11.8551	0	95.8978	0	241.454	0	0.0285994	0.476939	0.0133161	0.128205
chr16_31306341_31306470	FBXL19-AS1-201			98.5413	35.9487	28.4269	4.18251	259.662	71.3728	0.0252075	0.088067	0.232067	0.0109181
chr16_31353047_31353832	CHM13_T0081111,SETD1A-201			2.16636	0	0	0	0.175139	0	0.0424291	0.0453235	0.0883453	0.419547
chr16_31354330_31354506	CHM13_T0081111,SETD1A-201			9.3126	0	0	0	1.08456	0	0.0424291	0.0453235	0.0883453	0.419547
chr16_31366587_31368099	CHM13_T0081111,SETD1A-201,SETD1A-203			1.07308	0	0.0137247	0	0.0874554	0	0.049226	0.0773084	0.0471086	0.92292
chr16_31459031_31459180	NA	3	up-up	18.9971	0	55.6351	37.4988	73.4013	41.1419	0.0372607	0.0148195	0.0412321	0.983147
chr16_31473392_31477056	AC135050.2-201,PRSS53-201,PRSS53-202,PRSS53-203,AC135050.2-202,AC135050.2-203			0.45676	0	0	0	0	0	0.0345239	0.0911845	0.0531241	NA
chr16_31577637_31578263	FUS-212,FUS-201,FUS-202,FUS-203,FUS-206,FUS-209,FUS-210,FUS-204	2	up-down	1.23723	0	5.03614	4.01051	0.79389	0	0.0253855	0.0754082	0.339846	0.0117674
chr16_31721871_31722140	ITGAM-201,ITGAM-208	1	down-down	304.605	263.28	222.963	160.057	65.4744	43.4428	0.0293514	0.296509	0.0157278	0.0759918
chr16_32035723_32036638	VN1R66P-201			1.24107	0	0	0	0	0	0.0345239	0.0911845	0.0531241	NA
chr16_32463321_32463410	NA			193	40.3563	161.181	117.231	24.1247	0	0.00544542	0.641939	0.0168678	0.00174122
chr16_32751211_32751310	AC136944.4-1			11.1548	0	0	0	0	0	0.0345239	0.0911845	0.0531241	NA
chr16_3315231_3315300	NA			8.69056	0	0	0	0	0	0.0345239	0.0911845	0.0531241	NA
chr16_33631011_33631140	NA			3.59686	0	0	0	0	0	0.0345239	0.0911845	0.0531241	NA
chr16_3398012_3399695	MTRNR2L4-201			0.350471	0	0.123779	0	0	0	0.0126809	0.235845	0.00366021	0.0445191
chr16_34227732_34231311	AC133485.7-1			0.306136	0	0	0	0	0	0.0345239	0.0911845	0.0531241	NA
chr16_34678931_34679140	ACTR3BP3-201	5	down-same	42.3769	32.9836	23.4273	0	5.18601	0	0.0366589	0.367737	0.0130508	0.0884954
chr16_3522634_3522747	C16orf90-202,C16orf90-201			26.3553	0	0.671204	0	0.464212	0	0.0487556	0.0891572	0.0410655	0.846557
chr16_3638997_3639275	DNASE1-207			3.16021	0	0.223939	0	0	0	0.0391814	0.162687	0.0224812	0.281804
chr16_38045781_38045870	NA			3.24447	0	0	0	0	0	0.0345239	0.0911845	0.0531241	NA
chr16_39072654_39072816	CCNYL3-201,FP325313.1-201			3.03623	0	0	0	0	0	0.0345239	0.0911845	0.0531241	NA
chr16_4216710_4220300	SRL-201,SRL-203,SRL-202			0.0859288	0	0	0	0	0	0.0345239	0.0911845	0.0531241	NA
chr16_4434667_4434763	CORO7-214,CORO7-201,CORO7-202,CORO7-203,CORO7-205,CORO7-206,CORO7-208,CORO7-209,CORO7-222,CORO7-225,CORO7-227,CORO7-228,CORO7-230,CORO7-PAM16-202,CORO7-PAM16-203,CORO7-218,CORO7-231,CORO7-233			27.8457	0	0	0	0	0	0.0345239	0.0911845	0.0531241	NA
chr16_4436697_4436880	CORO7-201,CORO7-202,CORO7-203,CORO7-206,CORO7-214,CORO7-228,CORO7-230,CORO7-231,CORO7-233,CORO7-PAM16-202,CORO7-PAM16-203,CORO7-210,CORO7-208,CORO7-209,CORO7-218,CORO7-225,CORO7-227,CORO7-207			21.4556	0	0.389703	0	0.103226	0	0.0304597	0.111261	0.0158629	0.421589
chr16_4777701_4778854	C16orf71-202,C16orf71-201,C16orf71-204	2	up-down	0.0917244	0	4.47633	0.233974	0.89523	0	0.0422439	0.0191829	0.222625	0.130502
chr16_5119585_5120066	EEF2KMT-201,EEF2KMT-202,EEF2KMT-204,EEF2KMT-206,EEF2KMT-207,EEF2KMT-205,EEF2KMT-203			0.55318	0	0	0	0	0	0.0345239	0.0911845	0.0531241	NA
chr16_52419715_52421305	AC092368.3-201,AC092368.3-202			0.184661	0	0	0	0	0	0.0345239	0.0911845	0.0531241	NA
chr16_5245811_5245890	NA			9.43486	0	0	0	2.04641	0	0.0171828	0.021962	0.0538829	0.419547
chr16_52506439_52506571	MYLK3-201,MYLK3-202,MYLK3-203,MYLK3-205			2.99143	0	0	0	0	0	0.0345239	0.0911845	0.0531241	NA
chr16_52507537_52507887	MYLK3-201,MYLK3-202,MYLK3-203,MYLK3-205			0.960919	0	0	0	0	0	0.0345239	0.0911845	0.0531241	NA
chr16_52585821_52585850	NA			9.63022	0	0	0	0	0	0.0345239	0.0911845	0.0531241	NA
chr16_53249551_53249608	ITFG1-201,ITFG1-204,ITFG1-205,ITFG1-206,ITFG1-209,ITFG1-212			6.32578	0	0	0	0	0	0.0345239	0.0911845	0.0531241	NA
chr16_54182477_54182686	SIAH1-203			0	0	0.923053	0	0	0	0.0236151	0.0683733	NA	0.0445191
chr16_54353771_54353930	NA			0.708324	0	6.52109	0	26.2469	0	0.0215092	0.476939	0.0133161	0.0853013
chr16_5454491_5454510	NA			80.113	0	2.66126	0	4.14832	0	0.0445748	0.0773084	0.0410655	0.92292
chr16_55129557_55131637	AC007614.1-269			0.0454602	0	0	0	0	0	0.0345239	0.0911845	0.0531241	NA
chr16_55733691_55733760	RPL34P29-201			4.65073	0	0	0	0	0	0.0345239	0.0911845	0.0531241	NA
chr16_55870604_55872729	AC007610.4-201			0.27737	0	0	0	0	0	0.0345239	0.0911845	0.0531241	NA
chr16_56013631_56013720	NA			14.3677	0	0	0	0	0	0.0345239	0.0911845	0.0531241	NA
chr16_56190831_56190970	NA			101.089	48.9886	56.0419	19.2723	16.7851	0	0.043814	0.446067	0.0193342	0.0810721
chr16_56387231_56387320	NA			4.49771	0	0	0	19.3548	0	0.0193112	0.0102744	0.104125	0.226487
chr16_56699481_56699500	LINC02128-201,LINC02128-202,LINC02128-204,LINC02128-205,LINC02128-206,LINC02128-207,LINC02128-208,LINC02128-211,LINC02128-212,LINC02128-213,LINC02128-214,LINC02128-215,LINC02128-216,LINC02128-218,LINC02128-220,LINC02128-221,LINC02128-222,LINC02128-224,LINC02128-225,LINC02128-226	5	down-same	74.5937	20.7787	68.7387	0	15.2467	0	0.0291741	0.661754	0.0091804	0.0437924
chr16_57534951_57534970	NA			23.6247	0	0	0	0	0	0.0101114	0.0453235	0.0224812	NA
chr16_58199291_58199390	NA	5	down-same	98.0075	19.4861	33.3496	0	10.5491	0	0.0381909	0.268467	0.0148514	0.109565
chr16_61155871_61155930	RPL31P56-201			9.71829	0	0	0	0	0	0.0345239	0.0911845	0.0531241	NA
chr16_61296416_61296575	MMP2-201,MMP2-202,MMP2-203,MMP2-207,MMP2-208			27.9491	0	0.130514	0	1.31965	0	0.0364965	0.0667754	0.0356925	0.92292
chr16_61601279_61601410	CES1-201,CES1-202,CES1-203,CES1-207			4.78909	0	0.15841	0	0	0	0.0355915	0.142189	0.0224812	0.281804
chr16_62265557_62265861	OGFOD1-201,OGFOD1-207,OGFOD1-209	2	up-down	2.9792	0	12.6911	8.25849	3.18094	0	0.045598	0.0469062	0.904873	0.0296856
chr16_62728473_62728722	HERPUD1-204,HERPUD1-205,HERPUD1-201,HERPUD1-202,HERPUD1-210,HERPUD1-215,HERPUD1-218,HERPUD1-219,HERPUD1-203			1.29429	0	0.203068	0	0	0	0.0430059	0.185338	0.0224812	0.281804
chr16_62915838_62915927	CPNE2-201,CPNE2-202,CPNE2-203,CPNE2-204,CPNE2-210			12.9091	0	0	0	0	0	0.0345239	0.0911845	0.0531241	NA
chr16_63158619_63161306	CCL22-201			0.405378	0	0	0	0	0	0.0101114	0.0453235	0.0224812	NA
chr16_63210941_63211239	CCL17-201,CCL17-202			3.45755	0	0	0	0	0	0.0345239	0.0911845	0.0531241	NA
chr16_63985371_63985460	NA			4.86672	0	0	0	0	0	0.0345239	0.0911845	0.0531241	NA
chr16_64086501_64086630	NA			0.396841	0	0.160866	0	11.7077	0	0.0430187	1	0.0510184	0.0624966
chr16_64465761_64465890	NA			50.5002	0	0	0	0	0	0.00279707	0.021962	0.00924751	NA
chr16_65050601_65050710	NA	6	up-down	77.3499	11.1919	41.9649	19.3554	6.32871	0	0.0310518	0.82113	0.0251601	0.019332
chr16_69943205_69944610	AC093536.2-201			2.09523	0	0	0	0	0	0.0345239	0.0911845	0.0531241	NA
chr16_71596101_71596190	NA			6.1777	0	0	0	0	0	0.0345239	0.0911845	0.0531241	NA
chr16_71649561_71649590	AC022164.1-201			69.2017	0	27.1072	0	5.43572	0	0.0474648	0.213771	0.018381	0.202423
chr16_72360181_72360367	CKLF-201,CKLF-202,CKLF-203,CKLF-204,CKLF-208			0	0	1.12	0	0	0	0.0236151	0.0683733	NA	0.0445191
chr16_72546042_72547190	AC044802.1-201			0.898004	0	0	0	0	0	0.0345239	0.0911845	0.0531241	NA
chr16_72720041_72720230	RRAD-201,RRAD-202			9.41331	0	0.768581	0	4.78159	0	0.0455031	0.0407313	0.0670188	0.747856
chr16_72994671_72994730	NA			6.58811	0	0	0	0	0	0.0101114	0.0453235	0.0224812	NA
chr16_73083100_73083796	PLEKHG4-201,PLEKHG4-202,PLEKHG4-203,PLEKHG4-204,PLEKHG4-205,PLEKHG4-207,PLEKHG4-209,PLEKHG4-212,PLEKHG4-215			0	0	0.736668	0	0	0	0.0236151	0.0683733	NA	0.0445191
chr16_73177751_73177780	NA			17.1147	0	0	0	0	0	0.0345239	0.0911845	0.0531241	NA
chr16_73336114_73336549	RIPOR1-223,RIPOR1-201,RIPOR1-202,RIPOR1-203,RIPOR1-204,RIPOR1-205,RIPOR1-206,RIPOR1-214,RIPOR1-215,RIPOR1-216,RIPOR1-220,RIPOR1-221,RIPOR1-222	5	down-same	12.6856	4.38512	1.35657	0	11.0691	0	0.0318836	0.0104046	0.317498	0.0686868
chr16_73638094_73639969	THAP11-201			1.19075	0	0	0	0.0100749	0	0.0469336	0.0453235	0.100544	0.419547
chr16_73642935_73643340	NUTF2-206,NUTF2-205,NUTF2-202,NUTF2-207			0.441391	0	0	0	0	0	0.0345239	0.0911845	0.0531241	NA
chr16_73811484_73811691	DPEP2NB-201	4	same-up	1.07157	0	3.26094	0	39.5278	3.10276	0.0166765	0.906271	0.0148514	0.04189
chr16_74246104_74248137	AC099521.2-201			0.859201	0	0	0	0	0	0.0101114	0.0453235	0.0224812	NA
chr16_743492_745189	CIAO3-215,CIAO3-221,CIAO3-201,CIAO3-202,CIAO3-204,CIAO3-209,CIAO3-210,CIAO3-211,CIAO3-213,CIAO3-217,CIAO3-220,CIAO3-212			0.440338	0	0	0	0	0	0.0345239	0.0911845	0.0531241	NA
chr16_77556149_77556309	AP1G1-201,AP1G1-202,AP1G1-207,AP1G1-208,AP1G1-218			0.0781695	0	21.8451	5.05822	15.022	0	0.0131931	0.00624982	0.357747	0.0649776
chr16_77556441_77556548	AP1G1-201,AP1G1-202,AP1G1-207,AP1G1-208,AP1G1-218	2	up-down	0.967193	0	50.7754	7.5637	24.125	0	0.0422439	0.0164047	0.243867	0.142956
chr16_78768267_78768763	CHM13_T0084889,ZFHX3-201,ZFHX3-203,ZFHX3-208			2.6754	0	0	0	0.105758	0	0.0424291	0.0453235	0.0883453	0.419547
chr16_79426589_79428028	ZFHX3-209			0.0718889	0	0	0	0	0	0.0101114	0.0453235	0.0224812	NA
chr16_79968389_79969148	AC009120.6-201			0	0	3.7053	0	0.181138	0	0.0274846	0.0308788	0.399416	0.0711041
chr16_80195645_80195806	NPIPB15-201	4	same-up	3.3251	0	9.69232	0	101.794	5.53883	0.0411347	0.301488	0.01912	0.138781
chr16_80204431_80204530	NA			4.48318	0	0	0	0	0	0.0345239	0.0911845	0.0531241	NA
chr16_80318881_80318900	NA			16.8205	0	0	0	0	0	0.0345239	0.0911845	0.0531241	NA
chr16_80433211_80433240	NA			19.5241	0	0	0	0	0	0.0345239	0.0911845	0.0531241	NA
chr16_80653390_80653877	GLG1-201,GLG1-202,GLG1-203,GLG1-206,GLG1-209,GLG1-213,GLG1-214			0	0	1.23876	0	0	0	0.0236151	0.0683733	NA	0.0445191
chr16_80707347_80708198	RFWD3-203,RFWD3-211,CHM13_T0085026,RFWD3-201,RFWD3-202,RFWD3-207,RFWD3-212,RFWD3-208			2.32643	0	9.16652	0	1.0211	0	0.0496374	0.548748	0.0614517	0.0152147
chr16_80946415_80946471	WDR59-217			13.1127	0	0	0	0	0	0.0345239	0.0911845	0.0531241	NA
chr16_81656516_81656615	AC025287.1-201,ADAT1-201,ADAT1-205,ADAT1-206	4	same-up	5.0262	0	13.2291	0	116.697	38.9256	0.036214	0.65219	0.0226131	0.0657879
chr16_81657135_81657280	ADAT1-201,ADAT1-205,ADAT1-206	4	same-up	21.8678	0	7.74243	0	68.5266	32.2376	0.0455548	0.235845	0.203963	0.0160522
chr16_81702570_81702694	TERF2IP-201,TERF2IP-203,TERF2IP-204			0	0	44.1205	0	0	0	0.0236151	0.0683733	NA	0.0445191
chr16_82402341_82402530	NA			9.2005	0	0	0	0	0	0.0345239	0.0911845	0.0531241	NA
chr16_82851801_82851900	NA			9.13464	0	0	0	0	0	0.0345239	0.0911845	0.0531241	NA
chr16_83713305_83716697	AC092724.1-201			0.492684	0.0258107	0	0	0.0281372	0	0.00132218	0.00460735	0.00917559	0.419547
chr16_84155175_84155944	WWOX-218,WWOX-215,WWOX-202,WWOX-203,WWOX-205,WWOX-214,WWOX-207,WWOX-213,WWOX-216,WWOX-201,WWOX-204,WWOX-210,WWOX-206,WWOX-209			0.635811	0	0	0	0	0	0.0345239	0.0911845	0.0531241	NA
chr16_84949901_84950010	NA			5.00699	0	0	0	0	0	0.0345239	0.0911845	0.0531241	NA
chr16_85258853_85262968	AC092376.2-201			0.688032	0	0	0	0.0383077	0	0.0469336	0.0453235	0.100544	0.419547
chr16_85385361_85385450	NA			22.2785	0	0	0	0	0	0.0345239	0.0911845	0.0531241	NA
chr16_8654274_8654366	METTL22-209,METTL22-201,METTL22-202,METTL22-203,METTL22-215			0	0	0	0	4.66916	0	0.0332057	NA	0.0610137	0.0709501
chr16_87101871_87102040	NA			3.47337	0	0	0	0	0	0.0345239	0.0911845	0.0531241	NA
chr16_87578632_87581425	AC092139.2-201,CHM13_T0085624			0.0670709	0	0	0	0	0	0.0345239	0.0911845	0.0531241	NA
chr16_87983255_87983435	PLCG2-201,PLCG2-207,PLCG2-213			1.95496	0	0	0	0	0	0.0345239	0.0911845	0.0531241	NA
chr16_88295621_88295710	NA			4.40656	0	0	0	0	0	0.0345239	0.0911845	0.0531241	NA
chr16_88727531_88727760	NA			3.51461	0	0	0	0	0	0.0345239	0.0911845	0.0531241	NA
chr16_8880396_8880736	AC012173.1-201			1.08896	0	0	0	0	0	0.0345239	0.0911845	0.0531241	NA
chr16_889785_889952	LMF1-201,LMF1-202,LMF1-203,LMF1-206,LMF1-209,LMF1-211,LMF1-212,LMF1-215,LMF1-204			5.34001	0	0	0	0	0	0.0101114	0.0453235	0.0224812	NA
chr16_89104471_89104750	NA			8.24135	0	0.446273	0	0	0	0.0391814	0.162687	0.0224812	0.281804
chr16_89874851_89875154	HSBP1-203,HSBP1-201,HSBP1-202,HSBP1-204			5.84583	0	1.52421	0	0	0	0.0369025	0.528034	0.00924751	0.0445191
chr16_90211370_90211648	DNAAF1-209,DNAAF1-201,DNAAF1-203,DNAAF1-207			1.47262	0	0.0909425	0	0	0	0.0430059	0.185338	0.0224812	0.281804
chr16_90470850_90471667	ATP2C2-207,ATP2C2-201,ATP2C2-202,ATP2C2-214			0	0	0.95527	0	0	0	0.0236151	0.0683733	NA	0.0445191
chr16_90507264_90507365	ATP2C2-201,ATP2C2-202,ATP2C2-203,ATP2C2-205,ATP2C2-207			1.63947	0	0	0	0	0	0.0345239	0.0911845	0.0531241	NA
chr16_9061281_9061370	NA			17.3955	0	0	0	0	0	0.0101114	0.0453235	0.0224812	NA
chr16_91619912_91621470	CHM13_T0085951,GSE1-215	6	up-down	3.35916	1.16709	4.11207	2.70826	0.870139	0	0.0358452	0.597814	0.0441378	0.0170179
chr16_91755309_91755586	GINS2-203			0.946414	0	0	0	0	0	0.0345239	0.0911845	0.0531241	NA
chr16_91910671_91910700	AC018695.8-201			37.1771	6.03792	20.013	0	5.32343	0	0.0337467	0.0935508	0.0174922	0.804247
chr16_9226561_9226640	NA	5	down-same	39.8155	8.88661	19.1833	0	6.51868	0	0.0453618	0.076452	0.0275255	0.719336
chr16_92802978_92803088	LINC02188-205,LINC02188-201,LINC02188-202,LINC02188-203,LINC02188-204,LINC02188-206,LINC02188-207,LINC02188-208,LINC02188-209,LINC02188-210			4.37847	0	0	0	0	0	0.0345239	0.0911845	0.0531241	NA
chr16_93113881_93113940	NA			7.47299	0	0	0	0	0	0.0345239	0.0911845	0.0531241	NA
chr16_93565015_93565152	AC092720.3-201,AC092720.3-202,AC092720.3-203,AC092720.3-204			4.47396	0	2.27208	0	0	0	0.0470641	0.210241	0.0224812	0.281804
chr16_93744741_93744960	NA			6.09316	0	0	0	0	0	0.0345239	0.0911845	0.0531241	NA
chr16_93851061_93851150	NA	5	down-same	68.8058	34.1487	78.1744	0	7.07834	0	0.00724651	0.0813557	0.00241397	0.186263
chr16_94721230_94721514	MVD-201,MVD-202,MVD-205,MVD-209			0.968078	0	0	0	0	0	0.0345239	0.0911845	0.0531241	NA
chr16_94792686_94792865	CHM13_T0086336,PIEZO1-201			3.07563	0	0	0	0	0	0.0101114	0.0453235	0.0224812	NA
chr16_94793305_94793477	CHM13_T0086336,PIEZO1-201,PIEZO1-215,PIEZO1-206			5.87397	0	0	0	0	0	0.0101114	0.0453235	0.0224812	NA
chr16_95171811_95171910	NA			71.3016	0	3.35381	0	0	0	0.0391814	0.162687	0.0224812	0.281804
chr16_95350262_95353365	AC137932.3-201			0.305809	0	0	0	0	0	0.0101114	0.0453235	0.0224812	NA
chr16_95379164_95381258	ANKRD11-214,ANKRD11-232,ANKRD11-241,ANKRD11-217,ANKRD11-209,ANKRD11-211			1.12058	0	0	0	0.659428	0	0.0276742	0.0102744	0.1734	0.126769
chr16_95829422_95829806	FANCA-232,CHM13_T0086732,CHM13_T0086733,FANCA-201,FANCA-202,FANCA-217,FANCA-226,FANCA-229,FANCA-230,FANCA-231,FANCA-206			1.63464	0	2.6106	0	0.0983873	0	0.0410504	0.176322	0.0158629	0.421589
chr16_96129115_96130202	URAHP-203,URAHP-201,URAHP-202,URAHP-204,URAHP-205			0.293161	0	0	0	0	0	0.0345239	0.0911845	0.0531241	NA
chr16_96222423_96223459	AL627309.5-203,AL627309.5-204,AL627309.5-205,AL627309.5-206,FAM157C-201,FAM157C-205,FAM157C-206			0.04829	0	0.796274	0	0	0	0.0233363	0.0996252	0.299677	0.0176767
chr16_989834_992390	CEROX1-201,CEROX1-202,CEROX1-203,CEROX1-204,CEROX1-209,CEROX1-210,CEROX1-211,CEROX1-206,CEROX1-208,LMF1-203,LMF1-215			0.0891267	0	0	0	0	0	0.0101114	0.0453235	0.0224812	NA
chr17_10156907_10156936	RPS27AP1-201			141.157	9.88545	293.358	0	2.71786	0	0.00775997	0.0381425	0.00788314	0.846557
chr17_10730377_10733690	PIRT-201			0.40195	0	0	0	0	0	0.0345239	0.0911845	0.0531241	NA
chr17_12923229_12923293	ELAC2-201,ELAC2-202,ELAC2-203,ELAC2-208,ELAC2-212,ELAC2-215,ELAC2-216,ELAC2-217,ELAC2-219,ELAC2-220,ELAC2-221			3.41862	0	0	0	0	0	0.0345239	0.0911845	0.0531241	NA
chr17_1371199_1371279	CHM13_T0087159,MYO1C-201,MYO1C-202,MYO1C-204,MYO1C-214,MYO1C-218,MYO1C-219,MYO1C-220,MYO1C-209,MYO1C-203			7.13811	0	1.53309	0	0	0	0.0251746	0.207946	0.00924751	0.110381
chr17_13878787_13878876	NA			11.568	0	5.75442	0	0	0	0.0289035	0.257084	0.00924751	0.110381
chr17_14124451_14125688	COX10-203,COX10-206,COX10-207			0.323424	0	0	0	0	0	0.0345239	0.0911845	0.0531241	NA
chr17_14853760_14854217	RPL23AP76-201			1.93814	0	0.0553217	0	0	0	0.0391814	0.162687	0.0224812	0.281804
chr17_15446305_15446800	TVP23C-209,TVP23C-205,TVP23C-203,TVP23C-204,TVP23C-206,TVP23C-207,TVP23C-210,TVP23C-CDRT4-204,TVP23C-202			0.0505338	0	0	0	2.0758	0	0.0408464	0.373735	0.100995	0.0391467
chr17_15452024_15452155	TVP23C-201,TVP23C-202,TVP23C-203,TVP23C-204,TVP23C-205,TVP23C-206,TVP23C-207,TVP23C-208,TVP23C-210,TVP23C-CDRT4-201,TVP23C-CDRT4-202,TVP23C-CDRT4-203,TVP23C-CDRT4-204			0	0	0.385985	0	8.07556	0	0.0401263	0.335234	0.0325179	0.119431
chr17_1547316_1547553	PRPF8-201,PRPF8-205			4.6098	0	0.320025	0	0.239119	0	0.0487556	0.0891572	0.0410655	0.846557
chr17_16074114_16074331	NCOR1-201,NCOR1-204,NCOR1-206,NCOR1-209,NCOR1-211,NCOR1-221,NCOR1-226,NCOR1-207			0.288182	0	9.92443	0	0.522314	0	0.0270727	0.0492403	0.962838	0.0310779
chr17_16365454_16366631	SNHG29-203,SNHG29-212,SNHG29-248,SNHG29-207,SNHG29-220,SNHG29-223,SNHG29-227,SNHG29-249			0.239903	0	0	0	0	0	0.0345239	0.0911845	0.0531241	NA
chr17_16522981_16527027	ZNF624-201,ZNF624-203	4	same-up	0.143541	0	0.0802932	0	1.03515	0.220403	0.0269909	0.667511	0.0441378	0.0258549
chr17_16628257_16628356	NA			3.84484	0	0	0	0	0	0.0345239	0.0911845	0.0531241	NA
chr17_16846347_16846406	AL353996.1-201			0	0	0	0	15.6557	0	0.0332057	NA	0.0610137	0.0709501
chr17_16871925_16872216	TBC1D27P-201,TBC1D27P-202			1.83051	0	0	0	0	0	0.0345239	0.0911845	0.0531241	NA
chr17_17181473_17182158	AC055811.3-201			0.130487	0	0	0	0	0	0.0345239	0.0911845	0.0531241	NA
chr17_17954195_17954731	DRC3-202,DRC3-204,DRC3-210,DRC3-216			0.816413	0	0	0	0	0	0.0345239	0.0911845	0.0531241	NA
chr17_18098662_18098767	MYO15A-216,MYO15A-222	2	up-down	2.84464	0	57.9342	3.13015	3.71259	0	0.0184063	0.0409571	0.62006	0.0132249
chr17_18101926_18102248	MYO15A-202,MYO15A-206,MYO15A-215,MYO15A-216,MYO15A-217,MYO15A-219,MYO15A-221,MYO15A-222,MYO15A-224	5	down-same	14.6483	1.81656	2.52858	0	0.426968	0	0.0245958	0.300325	0.00788314	0.0711041
chr17_18326668_18330529	AL353997.2-201			0.0498528	0	0	0	0	0	0.0345239	0.0911845	0.0531241	NA
chr17_18715626_18715851	FBXW10-204	2	up-down	23.3978	8.50901	126.457	129.84	39.1755	0	0.0234904	0.0146863	0.879192	0.0259813
chr17_19435607_19435696	NA			4.25724	0	0	0	0	0	0.0345239	0.0911845	0.0531241	NA
chr17_19525473_19527180	SLC47A1-201,SLC47A1-202,SLC47A1-203,SLC47A1-204,SLC47A1-205,SLC47A1-206,SLC47A1-207,SLC47A1-209,SLC47A1-211,SLC47A1-213			0.162748	0	0.640451	0	0	0	0.0238841	0.292945	0.0531241	0.00678498
chr17_19809596_19809710	ULK2-210			23.0602	0	0.887088	0	0.828525	0	0.04904	0.0891572	0.0410655	0.92292
chr17_20305257_20305356	NA			6.45898	0	0	0	0	0	0.0345239	0.0911845	0.0531241	NA
chr17_20429977_20432638	TNPO1P3-201			0.155774	0	0	0	0	0	0.0345239	0.0911845	0.0531241	NA
chr17_2056997_2057096	NA			7.6195	0	0	0	0	0	0.0345239	0.0911845	0.0531241	NA
chr17_20767127_20767236	NA	5	down-same	29.3796	7.24397	5.09846	0	2.00072	0	0.0090489	0.0466236	0.00516635	0.40206
chr17_21039119_21040663	LINC01563-201,LINC01563-202,LINC01563-203,LINC01563-204,LINC01563-205,LINC01563-206,LINC01563-208,LINC01563-209			0.608863	0	0	0	0	0	0.0345239	0.0911845	0.0531241	NA
chr17_21815517_21815646	NA	7	up-down	14.0798	0	139.698	101.912	81.4077	41.5475	0.00769224	0.00329076	0.0478835	0.137606
chr17_22699427_22699516	NA			6.96611	0	0	0	0	0	0.0345239	0.0911845	0.0531241	NA
chr17_23062954_23063164	AC233702.6-1	5	down-same	12.2526	1.87998	9.25458	0	1.01923	0	0.0293387	0.360122	0.00797645	0.101637
chr17_28179677_28179756	NA			10.3315	0	0	0	0.478237	0	0.00414629	0.0102744	0.018381	0.419547
chr17_28524120_28524579	KSR1-201,KSR1-204,KSR1-205,KSR1-209,KSR1-214,KSR1-216,KSR1-219,KSR1-220,KSR1-202,KSR1-206	5	down-same	7.05428	1.68207	0.980373	0	1.60049	0	0.0397106	0.0600156	0.0275255	0.764593
chr17_29212607_29212696	NA			27.9529	0	0	0	8.98672	0	0.0325855	0.0102744	0.26128	0.0709501
chr17_29522376_29523397	SPAG5-201,SPAG5-204,SPAG5-209,SPAG5-212,SPAG5-213,SPAG5-202,SPAG5-205,SPAG5-207,AC005726.1-202			0.563149	0	0.0203249	0	0	0	0.0355915	0.142189	0.0224812	0.281804
chr17_29637794_29638331	SUPT6H-205,SUPT6H-201,SUPT6H-202			1.00467	0	0	0	0	0	0.0345239	0.0911845	0.0531241	NA
chr17_29870509_29870566	AC024267.4-203			0	0	52.8469	0	0	0	0.0236151	0.0683733	NA	0.0445191
chr17_31474946_31475089	ALOX12P1-201			2.07168	0	0	0	0	0	0.0345239	0.0911845	0.0531241	NA
chr17_31498336_31498418	TBC1D29P-201	5	down-same	30.3267	1.06768	18.6854	0	2.24061	0	0.0258788	0.0827791	0.0133161	0.804247
chr17_31521107_31524325	AC005562.1-201,AC005562.1-207,AC005562.1-202			0.330607	0	0.051589	0	0	0	0.0430059	0.185338	0.0224812	0.281804
chr17_31683170_31685263	AC127024.8-201			0.163517	0	0	0	0	0	0.0345239	0.0911845	0.0531241	NA
chr17_34050977_34051126	NA	5	down-same	11.3228	1.76275	2.92886	0	0.507124	0	0.0115682	0.0985405	0.00492631	0.178465
chr17_34469117_34469156	NA			74.1202	0	0	0	0	0	0.0101114	0.0453235	0.0224812	NA
chr17_3558113_3561549	P2RX5-TAX1BP3-201,P2RX5-209	5	down-same	0.226448	0.101921	0.863943	0	0.0317599	0	0.0404025	0.753703	0.0227751	0.0256731
chr17_3596647_3596666	ITGAE-201,ITGAE-207,ITGAE-208,ITGAE-205,ITGAE-203,ITGAE-202			43.2876	0	0	0	0	0	0.0345239	0.0911845	0.0531241	NA
chr17_36306757_36306886	NA			12.0772	0	0	0	0.406636	0	0.0382574	0.0453235	0.0773686	0.419547
chr17_36383091_36389361	SLFN13-201,SLFN13-204,SLFN13-211,SLFN13-205,SLFN13-210,SLFN13-209			0.0931567	0	0	0	0	0	0.0345239	0.0911845	0.0531241	NA
chr17_36491903_36496992	SLFN14-202,SLFN14-201			0.0656362	0	0	0	0	0	0.0345239	0.0911845	0.0531241	NA
chr17_37120716_37120796	TBC1D3B-202,TBC1D3B-203,TBC1D3J-201,TBC1D3B-201	5	down-same	224.212	94.794	151.84	4.10833	39.783	0	0.0286675	0.411282	0.00756918	0.118907
chr17_37121279_37121501	TBC1D3B-201,TBC1D3B-202,TBC1D3B-203,TBC1D3J-201	5	down-same	42.5577	12.0601	8.79211	0	3.6665	0	0.0205346	0.0529668	0.0114459	0.810668
chr17_37203407_37203531	TBC1D3I-201,TBC1D3I-202,TBC1D3I-203			14.9046	2.11814	4.23343	0	1.10874	0	0.0216688	0.153299	0.00788314	0.202423
chr17_37263141_37263255	AC233699.1-201			4.52005	0	0	0	0	0	0.0345239	0.0911845	0.0531241	NA
chr17_37330937_37331026	NA			25.2168	0	0.46633	0	2.41538	0	0.0344077	0.0349259	0.053023	0.687806
chr17_37437667_37437756	NA			46.9818	0	0	0	1.54476	0	0.0154002	0.021962	0.0471086	0.419547
chr17_37474915_37479021	ZNHIT3-205,ZNHIT3-211,ZNHIT3-202,ZNHIT3-204,ZNHIT3-207,ZNHIT3-208,ZNHIT3-209,ZNHIT3-210,ZNHIT3-212	2	up-down	0.268498	0	0.578445	0.240136	0.00920135	0	0.00995027	0.324158	0.030931	0.00260673
chr17_37840087_37840206	LHX1-DT-203	6	up-down	86.8524	25.6527	146.472	49.2425	22.1368	0	0.0467295	0.313555	0.192471	0.0136911
chr17_38548159_38548277	SYNRG-216,SYNRG-217,SYNRG-222,SYNRG-223,SYNRG-224,SYNRG-225,SYNRG-229,SYNRG-230,SYNRG-231			0	0	0.428509	0	5.2292	0	0.043729	0.335234	0.0325179	0.134322
chr17_38691347_38691426	NA			3.76605	0	0	0	0	0	0.0345239	0.0911845	0.0531241	NA
chr17_39058774_39059011	NPEPPSP1-202,NPEPPSP1-201			2.96118	0	7.95042	0	0	0	0.0419877	0.696074	0.00924751	0.0445191
chr17_391960_402591	VPS53-204,CHM13_T0087007,VPS53-216,VPS53-220,VPS53-205	1	down-down	0.531201	0.57392	0.700062	0.30848	0.268001	0	0.0451071	0.625639	0.0553747	0.022996
chr17_39583744_39584241	MLLT6-206,MLLT6-208,MLLT6-211			0.624119	0	0	0	0	0	0.0345239	0.0911845	0.0531241	NA
chr17_39952767_39952846	NA			10.2687	0	0	0	0	0	0.0345239	0.0911845	0.0531241	NA
chr17_40411348_40411410	CDK12-205,CDK12-204			6.34952	0	0	0	0	0	0.0345239	0.0911845	0.0531241	NA
chr17_4052297_4052376	NA			8.93256	0	0	0	0	0	0.0345239	0.0911845	0.0531241	NA
chr17_41839137_41839226	NA			18.2199	3.45221	24.3259	0	0	0	0.00300928	0.0730353	0.00138382	0.110381
chr17_41954827_41954876	AC100808.1-201	5	down-same	52.1783	23.1095	18.821	0	12.5807	0	0.0226533	0.0859533	0.010544	0.478304
chr17_42357778_42358147	KRT13-208,KRT13-203,KRT13-201,KRT13-202,KRT13-204			2.89623	0	0	0	0	0	0.0101114	0.0453235	0.0224812	NA
chr17_42357821_42357962	AC019349.1-201			5.84384	0	0	0	0	0	0.0345239	0.0911845	0.0531241	NA
chr17_42673619_42673764	FKBP10-201,FKBP10-202,FKBP10-208,FKBP10-209			6.77761	0	0	0	0	0	0.0345239	0.0911845	0.0531241	NA
chr17_42674651_42674840	FKBP10-201,FKBP10-202,FKBP10-206,FKBP10-208,FKBP10-209			5.45466	0	0	0	0	0	0.0345239	0.0911845	0.0531241	NA
chr17_42869513_42873693	DNAJC7-206,DNAJC7-230,DNAJC7-211,DNAJC7-218,DNAJC7-241,DNAJC7-202,DNAJC7-213,DNAJC7-215,DNAJC7-225,DNAJC7-228,DNAJC7-229,DNAJC7-240,DNAJC7-212,DNAJC7-223			0.541059	0	0.00496452	0	0.0193381	0	0.0445748	0.0773084	0.0410655	0.92292
chr17_4347617_4347876	NA			57.0722	28.871	96.7687	10.3469	8.27181	0	0.0130609	0.460874	0.00389054	0.0520215
chr17_43539458_43540201	CCR10-203			0.596963	0	0	0	0	0	0.0345239	0.0911845	0.0531241	NA
chr17_43691797_43691856	NA			4.55756	0	0	0	0	0	0.0345239	0.0911845	0.0531241	NA
chr17_43864028_43864256	IFI35-204,IFI35-203,IFI35-201,IFI35-206,IFI35-202			5.13195	0	0	0	0	0	0.0345239	0.0911845	0.0531241	NA
chr17_44051868_44052027	CHM13_T0093917,CHM13_T0093918,NBR1-201,NBR1-202,NBR1-203,NBR1-205,NBR1-206			6.36965	0	0.954038	0	12.028	0	0.0446347	0.326496	0.178435	0.0175765
chr17_44163857_44163946	U2-1			7.56948	0	0.233165	0	0	0	0.0355915	0.142189	0.0224812	0.281804
chr17_44863696_44864744	TMEM101-201,TMEM101-205			0.909375	0	0	0	0	0	0.0345239	0.0911845	0.0531241	NA
chr17_45025146_45025413	ASB16-201,ASB16-202,ASB16-203			2.04167	0	0	0	0	0	0.0345239	0.0911845	0.0531241	NA
chr17_45041953_45043451	TMUB2-206,TMUB2-205,TMUB2-201,TMUB2-203,TMUB2-208,TMUB2-211,TMUB2-213,TMUB2-215,TMUB2-202,TMUB2-204,TMUB2-209,TMUB2-210,TMUB2-212,TMUB2-214,TMUB2-207	8	down-up	6.6744	2.30279	1.37878	0	6.80732	3.57785	0.010298	0.00688901	0.904401	0.00727809
chr17_45969221_45969463	PLCD3-209,PLCD3-210,PLCD3-212			13.3535	0	0	0	0	0	0.00072886	0.0102744	0.00366021	NA
chr17_47167057_47167156	NA			7.37897	0	0	0	0	0	0.0345239	0.0911845	0.0531241	NA
chr17_47371429_47371841	AC103810.5-1			2.91115	0	1.18591	0	0	0	0.0470641	0.210241	0.0224812	0.281804
chr17_47384277_47384366	NA			11.5733	0	0	0	0	0	0.0345239	0.0911845	0.0531241	NA
chr17_47755077_47755166	WNT9B-202			14.1927	0	0	0	0	0	0.0345239	0.0911845	0.0531241	NA
chr17_47785507_47785536	NA	2	up-down	51.6352	0	520.294	226.169	240.464	0	0.0484732	0.0191872	0.23217	0.149678
chr17_47796473_47799140	AC005670.2-201,GOSR2-201,GOSR2-203,GOSR2-204,GOSR2-208,GOSR2-210,GOSR2-211,GOSR2-212,GOSR2-213,GOSR2-214,GOSR2-215,GOSR2-217,GOSR2-220,GOSR2-222,GOSR2-224,GOSR2-226,GOSR2-227,GOSR2-228,GOSR2-229,GOSR2-232,GOSR2-234,GOSR2-235,GOSR2-236,GOSR2-237,GOSR2-238,GOSR2-240,GOSR2-243,GOSR2-244,GOSR2-245,GOSR2-247	2	up-down	0.319582	0	4.9168	1.00481	0.356633	0	0.0328016	0.0420469	0.792615	0.0205109
chr17_47874727_47874826	NA			8.64879	0	0	0	0	0	0.0345239	0.0911845	0.0531241	NA
chr17_48169836_48170002	AC068234.1-201,ITGB3-201			5.04681	0	1.2501	0	0	0	0.0430059	0.185338	0.0224812	0.281804
chr17_4851099_4851166	SPAG7-201,SPAG7-205,SPAG7-206,SPAG7-207,SPAG7-208			0.305627	0	7.81526	0	0	0	0.0233363	0.0996252	0.299677	0.0176767
chr17_48570533_48571260	TBKBP1-201,TBKBP1-204	5	down-same	6.22431	1.02951	3.10693	0	2.41364	0	0.0431407	0.164509	0.0157763	0.439232
chr17_48690907_48691445	MRPL10-201,MRPL10-203,MRPL10-205			4.09751	0	1.56665	0	0	0	0.0126107	0.355495	0.00366021	0.0176767
chr17_4897239_4897408	CHM13_T0087949,CHM13_T0087950,CHM13_T0087951,CHM13_T0087952,KIF1C-201	5	down-same	40.3192	1.55414	10.8788	0	1.006	0	0.0125298	0.675694	0.00492631	0.0110814
chr17_50802272_50802969	AC027801.3-201			0.411554	0	0	0	0	0	0.0345239	0.0911845	0.0531241	NA
chr17_51007152_51007418	PPP1R9B-201,PPP1R9B-202			3.70619	0	0	0	0	0	0.0345239	0.0911845	0.0531241	NA
chr17_51246437_51247486	EME1-201,EME1-202,EME1-204,EME1-205,EME1-207,EME1-209,EME1-210,EME1-203			1.17961	0	0	0	0	0	0.0345239	0.0911845	0.0531241	NA
chr17_5133447_5133626	NA	2	up-down	39.3646	6.53223	287.664	342.26	69.7172	25.7181	0.0190659	0.0143937	0.445542	0.0225289
chr17_5133777_5134716	AC087500.2-201	2	up-down	64.9098	32.7283	192.055	215.298	61.2021	43.903	0.0250329	0.0299279	0.919607	0.0126792
chr17_51530343_51531904	ABCC3-218,ABCC3-201,ABCC3-202,ABCC3-203,ABCC3-207,ABCC3-213,ABCC3-216,ABCC3-215			0.552332	0	0	0	0.40408	0	0.047149	0.021962	0.17539	0.226487
chr17_5202457_5202585	RABEP1-201,RABEP1-202,RABEP1-207			0	0	6.31149	0	0	0	0.0236151	0.0683733	NA	0.0445191
chr17_5231758_5231877	RABEP1-201,RABEP1-202,RABEP1-206			12.8588	0	6.04205	0	0	0	0.0205941	0.196803	0.124157	0.00678498
chr17_53961527_53961626	NA			0	0	0	0	5.6068	0	0.0128102	NA	0.0325179	0.0391467
chr17_54120647_54120766	NA			6.65623	0	0	0	0	0	0.0345239	0.0911845	0.0531241	NA
chr17_54679617_54679746	NA	2	up-down	230.614	117.537	705.383	660.837	520.073	143.808	0.0341702	0.00595706	0.585744	0.109517
chr17_54695657_54695756	NA	2	up-down	3.15956	0	63.1296	33.1986	27.6094	0	0.0321348	0.0139865	0.0788507	0.203371
chr17_56195657_56200189	HLF-204,HLF-201,HLF-202,HLF-203,HLF-207,HLF-208,HLF-209,HLF-210			0.164259	0	0	0	0	0	0.0345239	0.0911845	0.0531241	NA
chr17_57769028_57769487	AC015912.1-201			1.53169	0	0	0	0.0411555	0	0.0382574	0.0453235	0.0773686	0.419547
chr17_57965927_57966026	NA			30.9095	0	10.7831	0	1.05972	0	0.0371488	0.157873	0.0158629	0.376677
chr17_5824307_5825223	AC007846.1-201			0.226947	0	0	0	0	0	0.0345239	0.0911845	0.0531241	NA
chr17_58323303_58325368	AC015883.1-201			2.1545	0	0.0122431	0	0.00914788	0	0.00885797	0.0298422	0.0117201	0.846557
chr17_58739734_58740890	CUEDC1-201,CUEDC1-202,CUEDC1-203,CUEDC1-204,CUEDC1-206,CUEDC1-207,CUEDC1-208,CUEDC1-209,CUEDC1-210,CUEDC1-211,CUEDC1-212,CUEDC1-213			0.659228	0	0	0	0	0	0.0101114	0.0453235	0.0224812	NA
chr17_5884667_5884686	NA			43.9141	0	0	0	0	0	0.0345239	0.0911845	0.0531241	NA
chr17_60886156_60886228	TBC1D3P1-201,TBC1D3P1-DHX40P1-201	2	up-down	50.6483	5.98627	130.459	112.405	49.9344	0	0.0464085	0.0284488	0.777733	0.0446212
chr17_60911483_60913088	HEATR6-201,MIR4737-201,HEATR6-203,HEATR6-212,HEATR6-204,HEATR6-205			0.329578	0	0	0	0	0	0.0345239	0.0911845	0.0531241	NA
chr17_61417327_61417614	AC011921.1-201,AC011921.1-202			1.97671	0	6.82341	0	0	0	0.00832452	0.0667754	0.299677	0.00678498
chr17_62251657_62252268	AC005746.1-201			0.47499	0	0	0	0	0	0.0345239	0.0911845	0.0531241	NA
chr17_62273452_62278311	TBX2-201,TBX2-202,TBX2-203,TBX2-204			0.196965	0	0.362194	0	0	0	0.0289035	0.257084	0.00924751	0.110381
chr17_62584751_62584863	BRIP1-201,BRIP1-202,CHM13_T0096651,CHM13_T0096652			2.70546	0	0	0	0	0	0.0101114	0.0453235	0.0224812	NA
chr17_63138884_63139004	TBC1D3P2-201,TBC1D3P2-202,TBC1D3P2-203	5	down-same	25.0845	2.91833	1.03758	0	7.77658	0	0.0383504	0.017606	0.125723	0.245953
chr17_63593907_63594136	NA			3.1464	0	0	0	0	0	0.0345239	0.0911845	0.0531241	NA
chr17_64282357_64282536	NA			11.3742	0	5.10317	0	0	0	0.0149916	0.311559	0.00366021	0.0445191
chr17_64578155_64578418	AC046185.1-201,STRADA-201,STRADA-202,STRADA-203,STRADA-204,STRADA-205,STRADA-207,STRADA-210,STRADA-214,STRADA-217,STRADA-221,STRADA-224,STRADA-225,STRADA-226,STRADA-227,STRADA-228,STRADA-229,STRADA-230,STRADA-231,STRADA-233,STRADA-234,STRADA-236,STRADA-241,STRADA-243,STRADA-244,STRADA-247,STRADA-249,STRADA-253,STRADA-254,STRADA-248,STRADA-238,STRADA-232,STRADA-218			17.2554	0	0.384517	0	0.287306	0	0.0138579	0.0407313	0.0158629	0.846557
chr17_64697121_64697561	FTSJ3-201,FTSJ3-202,FTSJ3-203,FTSJ3-206,FTSJ3-207,FTSJ3-210,FTSJ3-211,FTSJ3-214,FTSJ3-215			0.322892	0	0	0	0	0	0.0345239	0.0911845	0.0531241	NA
chr17_6541616_6545172	TXNDC17-209,TXNDC17-202,TXNDC17-206,TXNDC17-204,TXNDC17-207,TXNDC17-208,TXNDC17-201,TXNDC17-210,TXNDC17-205,TXNDC17-203	2	up-down	1.23433	0.9085	3.88845	4.30713	1.67606	0.861943	0.0246952	0.0139703	0.967383	0.0251761
chr17_65650096_65650792	ARHGAP27P1-BPTFP1-KPNA2P3-201,ARHGAP27P1-BPTFP1-KPNA2P3-202,PLEKHM1P1-202	5	down-same	5.58061	1.75886	1.73965	0	3.8655	0	0.0390029	0.0678252	0.0244246	0.719336
chr17_65650512_65650577	MIR6080-201			22.9252	2.24974	8.61993	0	23.8883	0	0.0214393	0.0328906	0.0293928	0.747856
chr17_65755856_65755936	LRRC37A3-201,LRRC37A3-204,LRRC37A3-209,LRRC37A3-211,LRRC37A3-212	2	up-down	10.8604	0	52.8556	26.9772	18.2432	0	0.0391054	0.0335045	0.913673	0.0398266
chr17_65769540_65769952	AC103810.5-201			2.50535	0	0	0	0	0	0.0345239	0.0911845	0.0531241	NA
chr17_6658723_6659350	XAF1-201,XAF1-202,XAF1-203,XAF1-204,XAF1-205,XAF1-206,XAF1-207,XAF1-208,XAF1-210,XAF1-211,XAF1-212,XAF1-213,XAF1-214,XAF1-215,XAF1-216,XAF1-217,XAF1-218,XAF1-219			1.13197	0	0.0330968	0	0	0	0.0355915	0.142189	0.0224812	0.281804
chr17_6695472_6695546	FBXO39-202,FBXO39-203			3.24592	0	0	0	0	0	0.0345239	0.0911845	0.0531241	NA
chr17_6719883_6720048	TEKT1-201			1.54372	0	0	0	0	0	0.0345239	0.0911845	0.0531241	NA
chr17_67946238_67954384	HELZ-201,CHM13_T0097338,HELZ-206,HELZ-207			0.219918	0	0.0152848	0	0.00463795	0	0.0487556	0.0891572	0.0410655	0.846557
chr17_6809987_6810126	NA			21.3783	0	0	0	0	0	0.0345239	0.0911845	0.0531241	NA
chr17_69082303_69084283	AC005332.4-201,AC005332.4-202,AMZ2-220			0.0938031	0	0	0	0	0	0.0345239	0.0911845	0.0531241	NA
chr17_69194047_69194166	NA			30.807	0	0	0	0	0	0.0345239	0.0911845	0.0531241	NA
chr17_69288867_69288946	NA			4.04545	0	0	0	0	0	0.0345239	0.0911845	0.0531241	NA
chr17_69372517_69372616	NA			4.44805	0	0	0	0	0	0.0345239	0.0911845	0.0531241	NA
chr17_69809487_69809576	NA			4.90357	0	0	0	0	0	0.0345239	0.0911845	0.0531241	NA
chr17_70026549_70027017	ABCA10-201,ABCA10-202,ABCA10-203,ABCA10-205,ABCA10-206,ABCA10-207,ABCA10-208,ABCA10-210			0	0	0.45656	0	0	0	0.0236151	0.0683733	NA	0.0445191
chr17_70501986_70502068	LINC01483-201,LINC01483-203,LINC01483-204,LINC01483-205			7.86346	0	0	0	0	0	0.0345239	0.0911845	0.0531241	NA
chr17_70872757_70872923	LINC01497-203			0	0	0	0	11.5096	0	0.0332057	NA	0.0610137	0.0709501
chr17_71796837_71796956	NA			22.2298	3.51836	9.983	0	6.66719	0	0.0241239	0.105419	0.0123405	0.421589
chr17_72074742_72074841	CASC17-201,CASC17-202,CASC17-203,CASC17-204,CASC17-205,CASC17-206,CASC17-207,CASC17-209,CASC17-210,CASC17-211,CASC17-213,CASC17-214			0.126335	0	19.6206	0	0.381623	0	0.0217239	0.0420358	0.962838	0.0266939
chr17_7225544_7225994	NEURL4-201,NEURL4-202,NEURL4-203,NEURL4-205,NEURL4-206,NEURL4-209,NEURL4-210			1.18297	0	0.180319	0	0	0	0.0430059	0.185338	0.0224812	0.281804
chr17_7226932_7227107	NEURL4-202,NEURL4-205,NEURL4-206,NEURL4-209,NEURL4-210,NEURL4-201,NEURL4-203,NEURL4-212			1.75075	0	0.237162	0	0	0	0.0391814	0.162687	0.0224812	0.281804
chr17_72956947_72957006	NA			7.94429	0	0	0	0	0	0.0345239	0.0911845	0.0531241	NA
chr17_72957008_72957137	LINC02097-201			3.05171	0	0	0	0	0	0.0345239	0.0911845	0.0531241	NA
chr17_75962417_75962516	TRIM80P-201	5	down-same	33.3	35.0149	28.6496	0	2.60564	0	0.0103283	0.0942512	0.00305022	0.337256
chr17_77035097_77035196	NA			9.48993	0	0	0	2.77745	0	0.00526709	0.0102744	0.0244842	0.419547
chr17_77617747_77618006	NA	7	up-down	128.157	50.2119	284.351	243.732	154.553	137.722	0.019613	0.0106055	0.305517	0.0400706
chr17_77641300_77641444	MFSD11-201,MFSD11-202,MFSD11-203,MFSD11-207,MFSD11-210,MFSD11-211,MFSD11-213,MFSD11-214,MFSD11-217,MFSD11-219,MFSD11-220	5	down-same	90.2246	52.1864	19.4027	0	41.3912	0	0.0473977	0.0199624	0.12845	0.272522
chr17_77796281_77796451	MGAT5B-201,MGAT5B-202,MGAT5B-203,MGAT5B-206,MGAT5B-209			7.37804	0	0.122069	0	0	0	0.0355915	0.142189	0.0224812	0.281804
chr17_7811032_7811117	CHD3-201,CHD3-202,CHD3-203,CHD3-207,CHD3-208			11.3701	0	0	0	0	0	0.00279707	0.021962	0.00924751	NA
chr17_78351217_78351296	NA			4.57375	0	0	0	0	0	0.0345239	0.0911845	0.0531241	NA
chr17_78362862_78363392	AC111170.2-201			0.320988	0	0	0	0	0	0.0345239	0.0911845	0.0531241	NA
chr17_79034612_79036746	TMC8-201,TMC8-202,TMC8-207			1.01326	0	0	0	0	0	0.0345239	0.0911845	0.0531241	NA
chr17_79142282_79142854	AC087645.4-201			0.70427	0	0	0	0	0	0.0345239	0.0911845	0.0531241	NA
chr17_7920271_7920463	GUCY2D-201			0.972569	0	0	0	0	0	0.0345239	0.0911845	0.0531241	NA
chr17_79324567_79324666	NA			4.89223	0	0	0	0	0	0.0345239	0.0911845	0.0531241	NA
chr17_79367141_79367253	DNAH17-207			0	0	3.27738	0	0	0	0.0236151	0.0683733	NA	0.0445191
chr17_7945320_7945401	ALOX15B-201,ALOX15B-202,ALOX15B-203,ALOX15B-204,ALOX15B-205			2.73425	0	0	0	0	0	0.0345239	0.0911845	0.0531241	NA
chr17_79678737_79678806	CYTH1-201,CYTH1-202,CYTH1-209,CYTH1-215,CYTH1-216,CYTH1-217			4.93985	0	0	0	0	0	0.0345239	0.0911845	0.0531241	NA
chr17_79713468_79713744	USP36-201,USP36-202,USP36-203,USP36-204,USP36-210,USP36-213,USP36-214,USP36-215,USP36-217			1.50095	0	0	0	0.0684433	0	0.0382574	0.0453235	0.0773686	0.419547
chr17_79714731_79714813	USP36-201,USP36-202,USP36-203,USP36-204,USP36-210,USP36-214,USP36-215			13.7513	0	0.989556	0	0.23037	0	0.0397595	0.0891572	0.030931	0.846557
chr17_79891745_79892732	CANT1-214,CANT1-201,CANT1-202,CANT1-211,CANT1-216,CANT1-207,CANT1-205,CANT1-208,CANT1-203,CANT1-212,CANT1-213,CANT1-215			0.157394	0	0	0	0	0	0.0345239	0.0911845	0.0531241	NA
chr17_79975143_79975300	ENGASE-202,ENGASE-204,ENGASE-205,ENGASE-201			1.77883	0	0	0	0	0	0.0345239	0.0911845	0.0531241	NA
chr17_80204037_80204236	NA			8.57499	0	0	0	0	0	0.0345239	0.0911845	0.0531241	NA
chr17_80694207_80694306	NA			86.4222	25.1107	187.724	127.863	74.3035	0	0.047904	0.0401926	1	0.0318924
chr17_80813910_80817559	LINC01979-201			0.179638	0	0	0	0	0	0.0101114	0.0453235	0.0224812	NA
chr17_8093109_8093168	MIR4521-201			7.25883	0	0	0	0	0	0.0101114	0.0453235	0.0224812	NA
chr17_80933857_80933966	NA	5	down-same	64.8123	2.1448	5.52109	0	11.0859	0	0.0288359	0.0139865	0.106272	0.187637
chr17_81261466_81264062	RNF213-AS1-205			0.144299	0	0.055956	0	0	0	0.0470641	0.210241	0.0224812	0.281804
chr17_81361547_81361646	AC120024.4-201			15.5724	0	0	0	0	0	0.0345239	0.0911845	0.0531241	NA
chr17_8154947_8155116	NA			4.74897	0	0	0	0	0	0.0345239	0.0911845	0.0531241	NA
chr17_81941807_81941896	NA			18.5895	0	1.16583	0	0.454119	0	0.0440712	0.0891572	0.0356925	0.846557
chr17_82105052_82105177	CEP131-201,CEP131-202,CEP131-203,CEP131-207,CEP131-208			5.05223	0	0.202256	0	0	0	0.0391814	0.162687	0.0224812	0.281804
chr17_82105281_82105406	CEP131-201,CEP131-202,CEP131-203,CEP131-207,CEP131-208			0.785443	0	0	0	0	0	0.0345239	0.0911845	0.0531241	NA
chr17_82619735_82620038	HGS-203			1.71494	0	0	0	0	0	0.0345239	0.0911845	0.0531241	NA
chr17_82799543_82800535	PYCR1-202,PYCR1-204,PYCR1-216,PYCR1-217,PYCR1-201,PYCR1-207,PYCR1-213,PYCR1-203,PYCR1-211	5	down-same	3.78358	3.34845	2.1739	0	0.57798	0	0.0253936	0.116455	0.00903219	0.326722
chr17_82801027_82801106	NA			0	0	0.525359	0	7.91392	0	0.043729	0.335234	0.0325179	0.134322
chr17_83265470_83265776	OGFOD3-211,OGFOD3-210			0	0	2.38432	0	0	0	0.0236151	0.0683733	NA	0.0445191
chr17_83625019_83625854	FN3K-201			0.213781	0	0	0	0	0	0.0101114	0.0453235	0.0224812	NA
chr17_84125085_84127740	AC144831.1-201			0.0328117	0	0	0	0	0	0.0345239	0.0911845	0.0531241	NA
chr17_8451524_8451676	CHM13_T0089058,CHM13_T0089059,MYH10-201,MYH10-202,MYH10-203,MYH10-211			3.65926	0	0	0	0	0	0.0345239	0.0911845	0.0531241	NA
chr17_87053_87687	LINC02091-201	4	same-up	1.73346	0	0.636187	0	13.8881	7.03274	0.0321892	0.404695	0.088441	0.0176102
chr17_9635691_9637424	USP43-201,USP43-202,USP43-203,USP43-204,USP43-205			1.1534	0	0.0145886	0	0	0	0.0391814	0.162687	0.0224812	0.281804
chr17_9773580_9774723	GLP2R-203			0.629397	0	0	0	0	0	0.0345239	0.0911845	0.0531241	NA
chr17_9834376_9834729	GAS7-201,GAS7-203,GAS7-204,GAS7-205,GAS7-206,GAS7-210,GAS7-213,GAS7-219,GAS7-215,GAS7-212			0.67854	0	0	0	0	0	0.0345239	0.0911845	0.0531241	NA
chr17_9841903_9841981	GAS7-201,GAS7-203,GAS7-204,GAS7-205,GAS7-210,GAS7-212,GAS7-213,GAS7-215,GAS7-219			5.75318	0	0	0	0.518161	0	0.0424291	0.0453235	0.0883453	0.419547
chr17_9847863_9847937	GAS7-201,GAS7-203,GAS7-204,GAS7-205,GAS7-210,GAS7-212,GAS7-213,GAS7-215,GAS7-219			3.27307	0	0	0	0	0	0.0345239	0.0911845	0.0531241	NA
chr18_10702135_10702201	NAPG-201,NAPG-202,NAPG-203,NAPG-205,NAPG-206,NAPG-207			0	0	0	0	6.32711	0	0.0128102	NA	0.0325179	0.0391467
chr18_10757968_10758060	AP001099.1-201			2.63269	0	0	0	0	0	0.0345239	0.0911845	0.0531241	NA
chr18_10759080_10759189	NA	2	up-down	11.7857	0	45.5804	19.4242	40.035	0	0.04767	0.0153125	0.11466	0.315328
chr18_11676282_11677152	LINC01255-228			2.3416	0	0.214673	0	0	0	0.0430059	0.185338	0.0224812	0.281804
chr18_12083210_12083279	AP001269.2-201	2	up-down	8.78283	0	105.093	61.3693	112.349	0	0.0343885	0.00604372	0.118649	0.457988
chr18_12248060_12248099	AP002414.5-201			45.99	0	4.53069	0	0	0	0.00767382	0.0984029	0.00366021	0.110381
chr18_13111185_13111466	SEH1L-205			2.36932	0	0	0	0	0	0.0345239	0.0911845	0.0531241	NA
chr18_13134249_13137241	SEH1L-210			0.326453	0	0	0	0	0	0.0345239	0.0911845	0.0531241	NA
chr18_13904782_13905368	CHM13_T0101674,RNMT-201,RNMT-202,RNMT-203,RNMT-204,RNMT-205,RNMT-206,RNMT-209			0.774372	0	0	0	0	0	0.0101114	0.0453235	0.0224812	NA
chr18_14247031_14247181	ZNF519-205,ZNF519-208			0	0	0.674187	0	8.52931	0	0.0401263	0.335234	0.0325179	0.119431
chr18_15195220_15195309	NA			22.3143	0	0	0	0	0	0.0345239	0.0911845	0.0531241	NA
chr18_15675220_15675299	NA			4.22757	0	0	0	0	0	0.0345239	0.0911845	0.0531241	NA
chr18_15716040_15716129	NA			4.4444	0	0	0	0	0	0.0345239	0.0911845	0.0531241	NA
chr18_15783630_15783719	NA			12.8314	0	0	0	3.08952	0	0.0469336	0.0453235	0.100544	0.419547
chr18_19644980_19645069	NA			5.48587	0	0	0	0	0	0.0345239	0.0911845	0.0531241	NA
chr18_20185500_20185579	NA			14.5348	0	0	0	0	0	0.0345239	0.0911845	0.0531241	NA
chr18_24039277_24039392	LAMA3-202,LAMA3-203,LAMA3-215			4.51935	0	0	0	0	0	0.0345239	0.0911845	0.0531241	NA
chr18_24093552_24093964	LAMA3-201,LAMA3-202,LAMA3-205,LAMA3-206,LAMA3-210,LAMA3-215			5.14312	0	0	0	0	0	0.0345239	0.0911845	0.0531241	NA
chr18_24312456_24312563	TTC39C-201,TTC39C-202,TTC39C-203,TTC39C-206			0	0	4.11358	0	0.353091	0	0.0274846	0.0308788	0.399416	0.0711041
chr18_25004390_25004479	NA			40.8849	9.62413	201.021	150.497	133.837	63.8022	0.0424692	0.00830998	0.301818	0.213301
chr18_25250973_25251343	AC104961.1-201			3.19566	0	0	0	0	0	0.0345239	0.0911845	0.0531241	NA
chr18_25827710_25827799	NA			6.1614	0	0	0	0	0	0.0345239	0.0911845	0.0531241	NA
chr18_26278713_26278836	SS18-211,SS18-216,SS18-219,SS18-223			0	0	1.86707	0	0	0	0.0236151	0.0683733	NA	0.0445191
chr18_26740727_26742552	KCTD1-205,KCTD1-207			1.0655	0	0.113708	0	0.0431879	0	0.0170645	0.054816	0.0158629	0.846557
chr18_2905656_2905735	SMCHD1-201,SMCHD1-203,SMCHD1-211			0.777608	0	13.8828	0	0	0	0.00740305	0.0574536	0.299677	0.00678498
chr18_31179590_31184602	DSC3-201,DSC3-202,DSC3-203			0.627694	0	0	0	0	0	0.0101114	0.0453235	0.0224812	NA
chr18_32335980_32336059	NA	5	down-same	40.9165	2.21645	1.10806	0	10.1545	0	0.0394684	0.0323898	0.0528652	0.747235
chr18_32522710_32522809	NA			3.79554	0	0	0	0	0	0.0345239	0.0911845	0.0531241	NA
chr18_33129791_33130121	AC090371.2-205			0	0	13.8676	0	1.08182	0	0.0273249	0.0135109	0.112783	0.132238
chr18_33741390_33741579	AC091198.1-201			5.34075	0	0	0	0	0	0.0345239	0.0911845	0.0531241	NA
chr18_33836470_33836559	NA			12.4694	0	0	0	0	0	0.0345239	0.0911845	0.0531241	NA
chr18_33863950_33864039	NA			6.34944	0	0	0	0	0	0.0345239	0.0911845	0.0531241	NA
chr18_34350910_34351009	NA			5.37842	0	0	0	0	0	0.0345239	0.0911845	0.0531241	NA
chr18_34613470_34613559	NA			8.75434	0	0	0	0	0	0.0345239	0.0911845	0.0531241	NA
chr18_35094723_35095374	AC068506.1-202,AC068506.1-203			0.63367	0	0	0	0	0	0.0345239	0.0911845	0.0531241	NA
chr18_35472198_35476508	AC011815.1-201			0.385152	0	0	0	0	0	0.0101114	0.0453235	0.0224812	NA
chr18_3548360_3548459	LINC01895-202,LINC01895-203,LINC01895-205,LINC01895-206,LINC01895-207,LINC01895-208,LINC01895-209,LINC01895-210,LINC01895-211,LINC01895-212,LINC01895-214,LINC01895-215			5.3059	0	0	0	0	0	0.0345239	0.0911845	0.0531241	NA
chr18_36805177_36805320	CHM13_T0102635,FHOD3-201,FHOD3-202,FHOD3-205,FHOD3-206,FHOD3-207,FHOD3-209			15.0631	0	0	0	0	0	0.0345239	0.0911845	0.0531241	NA
chr18_36878780_36878819	NA			5.84466	0	0	0	0	0	0.0345239	0.0911845	0.0531241	NA
chr18_37513990_37514059	NA			6.15073	0	0	0	0	0	0.0345239	0.0911845	0.0531241	NA
chr18_42297405_42300991	AC087683.3-201			0.479872	0	0	0	0	0	0.0101114	0.0453235	0.0224812	NA
chr18_42847146_42849708	AC084335.1-201			0.0517143	0	0	0	0	0	0.0345239	0.0911845	0.0531241	NA
chr18_45764332_45766318	AC091151.1-201			2.00896	0	0	0	0	0	0.0345239	0.0911845	0.0531241	NA
chr18_45887290_45887339	NA			12.6043	0	1.65599	0	0	0	0.0430059	0.185338	0.0224812	0.281804
chr18_46736680_46736749	NA			15.1584	0	0	0	0	0	0.0345239	0.0911845	0.0531241	NA
chr18_47046007_47046097	PIAS2-201,PIAS2-202,PIAS2-203,PIAS2-204,PIAS2-209,PIAS2-211,PIAS2-214,PIAS2-215	2	up-down	16.0017	0	137.486	83.9291	40.5837	0	0.0324323	0.0108419	0.511921	0.0774251
chr18_47046227_47046277	PIAS2-201,PIAS2-202,PIAS2-203,PIAS2-204,PIAS2-209,PIAS2-211,PIAS2-214,PIAS2-215	2	up-down	26.4732	0	242.798	169.379	72.4614	0	0.0204539	0.0125502	0.867126	0.0292143
chr18_47054826_47054910	PIAS2-201,PIAS2-203,PIAS2-204,PIAS2-209,PIAS2-211,PIAS2-214,PIAS2-215	2	up-down	5.60809	0	122.187	38.4506	29.8271	0	0.0124217	0.00514257	0.234795	0.0602867
chr18_47084091_47084191	PIAS2-205			1.72005	0	0	0	0	0	0.0345239	0.0911845	0.0531241	NA
chr18_48044217_48044441	MTCO2P2-201			2.22439	0	0	0	0	0	0.0101114	0.0453235	0.0224812	NA
chr18_48230932_48232155	ZBTB7C-201,ZBTB7C-204,ZBTB7C-213,ZBTB7C-221,ZBTB7C-220,ZBTB7C-202,ZBTB7C-205,ZBTB7C-206,ZBTB7C-207,ZBTB7C-212,ZBTB7C-214,ZBTB7C-216,ZBTB7C-217,ZBTB7C-222,ZBTB7C-223,ZBTB7C-226,ZBTB7C-227,ZBTB7C-203,ZBTB7C-209,ZBTB7C-210,ZBTB7C-218,ZBTB7C-224			1.47129	0	0.146856	0	0	0	0.0217331	0.166004	0.00924751	0.110381
chr18_48473060_48473159	NA			4.08779	0	0	0	0	0	0.0345239	0.0911845	0.0531241	NA
chr18_49577108_49577201	DYM-201,DYM-202,DYM-208,DYM-209,DYM-217,DYM-220,DYM-204	2	up-down	2.39419	0	26.9312	22.4378	11.0385	0	0.0354025	0.0141647	0.394612	0.0958349
chr18_49981292_49983058	ACAA2-201,ACAA2-206,ACAA2-205,ACAA2-207	2	up-down	0.82414	0	2.01133	1.18161	0.506973	0	0.0298324	0.173948	0.17539	0.0102106
chr18_51516190_51516299	NA			4.05282	0	0	0	0	0	0.0345239	0.0911845	0.0531241	NA
chr18_52826850_52827079	NA			3.95293	0	0	0	0	0	0.0345239	0.0911845	0.0531241	NA
chr18_52865870_52865959	NA	5	down-same	19.3315	11.2766	17.8107	0	0.636754	0	0.00722945	0.230478	0.00166936	0.0615854
chr18_55932330_55932529	NA			6.47166	0	0	0	0	0	0.0345239	0.0911845	0.0531241	NA
chr18_56084458_56086439	LINC01416-201			0.0611722	0	0	0	0	0	0.0345239	0.0911845	0.0531241	NA
chr18_56547290_56547449	NA			9.16077	0	0	0	0	0	0.0345239	0.0911845	0.0531241	NA
chr18_5700990_5701079	NA			18.6924	0	0	0	0	0	0.0101114	0.0453235	0.0224812	NA
chr18_57557800_57558357	ST8SIA3-201,ST8SIA3-202			0.0449089	0	3.22879	0	0	0	0.0260018	0.115238	0.299677	0.0176767
chr18_57594570_57594839	NA			251.361	216.071	107.296	47.2247	61.8695	0	0.0337874	0.180713	0.0158415	0.133089
chr18_57929891_57930957	AC027097.2-204			1.00042	0	0.150578	0	0	0	0.0430059	0.185338	0.0224812	0.281804
chr18_58525741_58525907	NEDD4L-201,NEDD4L-202,NEDD4L-203,NEDD4L-204,NEDD4L-205,NEDD4L-206,NEDD4L-207,NEDD4L-208,NEDD4L-209,NEDD4L-214,NEDD4L-215,NEDD4L-220,NEDD4L-221,NEDD4L-227,NEDD4L-235,NEDD4L-238,NEDD4L-239,NEDD4L-241,NEDD4L-242,NEDD4L-243,NEDD4L-247,NEDD4L-248,NEDD4L-251,NEDD4L-252,NEDD4L-255,NEDD4L-256,NEDD4L-257,NEDD4L-258,NEDD4L-259,NEDD4L-260			1.30995	0	0	0	0	0	0.0345239	0.0911845	0.0531241	NA
chr18_59450160_59450439	NA	5	down-same	59.0031	45.1132	59.1227	7.58867	11.2233	0	0.0449722	0.245299	0.00999192	0.39539
chr18_6013100_6013189	NA			58.0009	0	0	0	0	0	0.0345239	0.0911845	0.0531241	NA
chr18_63372480_63372579	NA	1	down-down	162.963	35.9748	198.697	16.5629	22.4178	0	0.019053	0.803375	0.0106019	0.0176102
chr18_63620358_63621510	AC036176.2-201			0.2308	0	0	0	0	0	0.0345239	0.0911845	0.0531241	NA
chr18_63698025_63698773	SERPINB5-201,SERPINB5-203,SERPINB5-204,SERPINB5-205			0.735223	0	0	0	0	0	0.0345239	0.0911845	0.0531241	NA
chr18_63764080_63764179	NA	1	down-down	183.173	49.0646	114.184	29.5953	30.2866	0	0.0349849	0.643786	0.0245043	0.0324212
chr18_63864080_63864169	NA			63.6047	0	0	0	0	0	0.0345239	0.0911845	0.0531241	NA
chr18_64009342_64010481	SERPINB7-201,SERPINB7-202,SERPINB7-206,SERPINB7-207			0	0	0.719162	0	0	0	0.0236151	0.0683733	NA	0.0445191
chr18_64401920_64402019	NA			6.51396	0	0	0	0	0	0.0345239	0.0911845	0.0531241	NA
chr18_65567540_65567559	NA			69.9098	0	0	0	0	0	0.0345239	0.0911845	0.0531241	NA
chr18_65738730_65738759	NA			20.203	0	0	0	0	0	0.0345239	0.0911845	0.0531241	NA
chr18_67586300_67586479	NA	6	up-down	102.522	51.7986	89.9657	82.4443	25.9746	0	0.0378586	0.569654	0.0999378	0.0113385
chr18_70309731_70309859	RTTN-201,RTTN-204,RTTN-206,RTTN-208,RTTN-209,RTTN-211,RTTN-214,RTTN-216,RTTN-218,RTTN-222,RTTN-223			2.83049	0	0	0	0	0	0.0345239	0.0911845	0.0531241	NA
chr18_70335050_70335139	NA			5.20446	0	0	0	0	0	0.0101114	0.0453235	0.0224812	NA
chr18_73472931_73474075	LINC02864-209			0	0	0.918597	0	0	0	0.0236151	0.0683733	NA	0.0445191
chr18_74478400_74481219	CYB5A-202,CYB5A-206,CYB5A-201,CYB5A-204,CYB5A-207,CYB5A-203,CYB5A-205			0.214461	0	0.0685072	0	0	0	0.0470641	0.210241	0.0224812	0.281804
chr18_75536660_75536789	NA			22.0374	0	0	0	0	0	0.0345239	0.0911845	0.0531241	NA
chr18_7613260_7613369	AP001095.1-201			6.34805	0	0	0	0	0	0.0345239	0.0911845	0.0531241	NA
chr18_7619099_7619722	AP001095.1-201			0	0	0.375891	0	0	0	0.0236151	0.0683733	NA	0.0445191
chr18_76763344_76763881	LINC00683-219			1.74349	0	0	0	0	0	0.0345239	0.0911845	0.0531241	NA
chr18_77137089_77137342	ZNF236-201,ZNF236-202,ZNF236-203			0	0	1.22843	0	0.543414	0	0.0379894	0.0308788	0.399416	0.107084
chr18_79590226_79590396	ATP9B-201,ATP9B-202,ATP9B-204,ATP9B-215			8.05305	0	0.366206	0	0	0	0.0391814	0.162687	0.0224812	0.281804
chr18_79971158_79971241	CTDP1-201,CTDP1-202,CTDP1-206,CTDP1-207,CTDP1-208			0	0	2.51685	0	0	0	0.0236151	0.0683733	NA	0.0445191
chr18_8187770_8187879	NA			14.7855	0	0	0	0	0	0.0345239	0.0911845	0.0531241	NA
chr18_8225110_8225189	NA			2.33822	0	19.6798	0	1.992	0	0.00925604	0.0275483	0.962838	0.0130034
chr18_8442480_8442569	NA			0.690236	0	1.16583	0	14.1825	0	0.046898	0.957403	0.0510184	0.0708701
chr18_9710186_9711348	CHM13_T0101222,PPP4R1-202,PPP4R1-203,PPP4R1-222,PPP4R1-201,PPP4R1-213	3	up-up	1.98539	0	12.9471	7.56436	20.721	8.44171	0.0292761	0.0352795	0.012427	0.7968
chr19_10109722_10109801	NA	5	down-same	41.621	33.6674	7.37567	0	6.27956	0	0.0068863	0.0164603	0.00814464	0.948606
chr19_10267329_10267796	CHM13_T0107565,DNMT1-201,DNMT1-202,DNMT1-206,DNMT1-212,DNMT1-216,DNMT1-219,DNMT1-220,DNMT1-227,DNMT1-228			0.153468	0	2.7481	0	0.265101	0	0.0142808	0.0198282	0.698918	0.0256731
chr19_11130036_11130166	SMARCA4-201,SMARCA4-202,SMARCA4-203,SMARCA4-204,SMARCA4-205,SMARCA4-207,SMARCA4-214,SMARCA4-215,SMARCA4-216,SMARCA4-220,SMARCA4-222,SMARCA4-223,SMARCA4-224,SMARCA4-225,SMARCA4-226,SMARCA4-227,SMARCA4-228,SMARCA4-230,SMARCA4-231,SMARCA4-232,SMARCA4-233,SMARCA4-234,SMARCA4-235,SMARCA4-237,SMARCA4-238,SMARCA4-241,SMARCA4-243,SMARCA4-245,SMARCA4-246,SMARCA4-249,SMARCA4-250,SMARCA4-253,SMARCA4-254,SMA…			4.61872	0	0.478885	0	0	0	0.0391814	0.162687	0.0224812	0.281804
chr19_11449140_11449966	AC011472.3-201			0.916657	0	0	0	0.190843	0	0.0469336	0.0453235	0.100544	0.419547
chr19_11667082_11667171	NA	5	down-same	41.87	1.96741	9.46517	0	6.17905	0	0.0273778	0.230422	0.00917559	0.107084
chr19_1204059_1204123	CBARP-201,CBARP-202,CBARP-203,CBARP-204,CBARP-206,CBARP-207	5	down-same	51.7585	4.47934	20.8731	0	2.44335	0	0.0391295	0.170071	0.0133161	0.40206
chr19_12074964_12075517	ZNF700-202,ZNF700-203,ZNF700-201			2.03182	0	0	0	0	0	0.0345239	0.0911845	0.0531241	NA
chr19_12352931_12353524	ZNF44-208			0.0843651	0	2.02081	0	0.0955668	0	0.024242	0.0492403	0.962838	0.0266939
chr19_12365335_12366012	AC012618.3-202,AC012618.3-203			0.195705	0	0	0	0	0	0.0345239	0.0911845	0.0531241	NA
chr19_123852_123931	AC092192.1-201			35.3353	0	0	0	0	0	0.0101114	0.0453235	0.0224812	NA
chr19_1269077_1270685	EFNA2-201			0.375002	0	0	0	0	0	0.0345239	0.0911845	0.0531241	NA
chr19_12888843_12889412	HOOK2-221,HOOK2-201,HOOK2-202,HOOK2-203,HOOK2-205			1.4346	0	0.109411	0	0	0	0.0391814	0.162687	0.0224812	0.281804
chr19_12889494_12891109	HOOK2-201,HOOK2-202,HOOK2-203,HOOK2-205,HOOK2-221,HOOK2-215,HOOK2-219,HOOK2-211			0.227127	0	0	0	0	0	0.0101114	0.0453235	0.0224812	NA
chr19_13046966_13047373	FARSA-201,FARSA-207,FARSA-202,FARSA-203,FARSA-208,FARSA-205			0	0	1.112	0	0.0928273	0	0.0274846	0.0308788	0.399416	0.0711041
chr19_13260411_13261364	CHM13_T0108610,NACC1-201,NACC1-203			1.21559	0	0	0	0.452615	0	0.0375557	0.021962	0.129091	0.226487
chr19_13282672_13282741	RPL12P42-201			10.2691	0	10.5146	0	0	0	0.0382267	0.568058	0.00924751	0.0445191
chr19_13331719_13333331	CACNA1A-201,CACNA1A-214,CACNA1A-257,CACNA1A-247,CACNA1A-218,CACNA1A-209,CACNA1A-246,CACNA1A-225,CACNA1A-206,CACNA1A-240,CACNA1A-258,CACNA1A-215,CACNA1A-221,CACNA1A-202,CACNA1A-238,CACNA1A-253,CACNA1A-226,CACNA1A-227,CACNA1A-260			0	0	1.1219	0	0.0468743	0	0.0306989	0.0308788	0.399416	0.0817968
chr19_14095059_14095178	RFX1-201			2.06539	0	0.523152	0	0	0	0.0430059	0.185338	0.0224812	0.281804
chr19_14233959_14234020	PRKACA-201,PRKACA-202,PRKACA-203,PRKACA-207,PRKACA-208,PRKACA-209,PRKACA-210	5	down-same	42.5299	1.43524	3.96491	0	5.52346	0	0.029524	0.0373662	0.0296275	0.846667
chr19_14286764_14287232	ADGRL1-201,ADGRL1-202,ADGRL1-203,ADGRL1-204			4.48641	0	0.487753	0	0	0	0.0391814	0.162687	0.0224812	0.281804
chr19_14916814_14927766	OR7C1-202,OR7C1-203,OR7C1-204,OR7C1-205,OR7C1-201			0.0703534	0	0.0832818	0	0.00344966	0	0.0420194	0.259485	0.0136533	0.178465
chr19_15238503_15239929	SYDE1-201,SYDE1-203,SYDE1-204,SYDE1-205			2.03312	0	0	0	0	0	0.0345239	0.0911845	0.0531241	NA
chr19_15794848_15794906	CYP4F10P-201			25.9107	0	0	0	0	0	0.0345239	0.0911845	0.0531241	NA
chr19_15932396_15935971	OR10H1-202,OR10H1-201			0.365003	0	0.182784	0	0	0	0.0369025	0.528034	0.00924751	0.0445191
chr19_16517815_16519101	EPS15L1-213			0.4319	0	0	0	0	0	0.0345239	0.0911845	0.0531241	NA
chr19_16547499_16548389	AC020917.1-201			0.270418	0	0	0	0	0	0.0345239	0.0911845	0.0531241	NA
chr19_16614492_16614571	NA			9.02462	0	0	0	0	0	0.0101114	0.0453235	0.0224812	NA
chr19_17297227_17297343	CHM13_T0109547,CHM13_T0109548,MYO9B-201,MYO9B-204,MYO9B-206,MYO9B-207			22.6468	0	0.435897	0	0	0	0.0030681	0.0349259	0.00366021	0.281804
chr19_17297865_17297999	CHM13_T0109547,CHM13_T0109548,MYO9B-201,MYO9B-204,MYO9B-206,MYO9B-207			20.7277	0	0.188672	0	0	0	0.0103182	0.0667754	0.00924751	0.281804
chr19_17427494_17427739	MRPL34-203,MRPL34-205			6.39773	0	2.56781	0	0.385518	0	0.034542	0.140924	0.0158629	0.376677
chr19_17537663_17538050	BST2-201,BST2-203			0.633668	0	0	0	0	0	0.0345239	0.0911845	0.0531241	NA
chr19_17966600_17966789	JAK3-201,JAK3-204,JAK3-207			1.81813	0	0	0	0	0	0.0345239	0.0911845	0.0531241	NA
chr19_18258363_18258572	MAST3-201,MAST3-202,MAST3-203			1.84997	0	0	0	0	0	0.0345239	0.0911845	0.0531241	NA
chr19_18259066_18259198	MAST3-201,MAST3-203			3.98357	0	0	0	0	0	0.0345239	0.0911845	0.0531241	NA
chr19_18264918_18265126	MAST3-201			2.16396	0	0	0	0	0	0.0345239	0.0911845	0.0531241	NA
chr19_18311270_18311894	AC007192.1-201,IFI30-201,IFI30-203			2.27498	0	0	0	0	0	0.0101114	0.0453235	0.0224812	NA
chr19_1911232_1911651	CSNK1G2-201	5	down-same	10.4648	2.09342	4.35661	0	9.05556	0	0.0467238	0.0409571	0.0541562	0.897425
chr19_19602164_19602447	GATAD2A-208			5.82722	0	0	0	0	0	0.0345239	0.0911845	0.0531241	NA
chr19_19797111_19797301	ATP13A1-201,ATP13A1-202,ATP13A1-203,ATP13A1-208,ATP13A1-211			0	0	2.56151	0	0	0	0.0236151	0.0683733	NA	0.0445191
chr19_199803_202824	AC016588.2-201			0.0572766	0	0	0	0	0	0.0345239	0.0911845	0.0531241	NA
chr19_20376742_20376891	NA			6.2561	0	0.417819	0	0	0	0.0430059	0.185338	0.0224812	0.281804
chr19_22175032_22175141	NA	2	up-down	6.58952	0	37.4369	12.0611	8.24306	0	0.0448942	0.0301222	0.545692	0.0656451
chr19_22467142_22467251	NA	2	up-down	0.191655	0	103.673	68.687	30.0217	0	0.00336171	0.00217827	0.357747	0.0258549
chr19_23198693_23198909	LINC01858-204			0	0	3.58491	0	0	0	0.00602162	0.0308788	NA	0.0176767
chr19_23665153_23666109	ZNF675-209	2	up-down	0.408571	0	7.39051	5.84448	1.7174	0	0.0417756	0.0269694	0.486113	0.0587373
chr19_23973646_23975364	AC139769.1-201,AC139769.1-202,AC139769.1-204	7	up-down	0.729837	0	8.7158	5.93053	4.63852	2.74477	0.0244842	0.00963894	0.0542373	0.319855
chr19_2406962_2407071	NA			18.5171	2.40963	1.98695	0	4.7141	0	0.0248687	0.042979	0.0227751	0.915405
chr19_28979312_28979401	NA			32.9562	0	11.581	0	0	0	0.0470641	0.210241	0.0224812	0.281804
chr19_28980332_28980421	NA			31.2914	0	6.94858	0	0	0	0.0430059	0.185338	0.0224812	0.281804
chr19_30913942_30913961	NA			10.9192	0	0	0	0	0	0.0345239	0.0911845	0.0531241	NA
chr19_32431542_32431561	AC008507.3-201			84.2923	0	191.709	0	5.96538	0	0.0467904	1	0.018381	0.0310779
chr19_3261595_3262161	CELF5-205			0.569284	0	0	0	0	0	0.0345239	0.0911845	0.0531241	NA
chr19_33334712_33334761	NA	5	down-same	86.3921	17.8673	2.5798	0	41.8866	0	0.0315582	0.0126315	0.125723	0.245953
chr19_33530642_33530761	NA			59.7689	0	249.52	193.333	272.192	198.131	0.0499116	0.0170088	0.0607331	0.915103
chr19_34108463_34108721	AC011525.2-217,AC011525.2-236,AC011525.2-228,AC011525.2-224,AC011525.2-207,AC011525.2-211,AC011525.2-215,AC011525.2-223,AC011525.2-225,AC011525.2-234,AC011525.2-238,AC011525.2-205,AC011525.2-231			0.169132	0	0	0	0	0	0.0345239	0.0911845	0.0531241	NA
chr19_3411562_3411661	NA	5	down-same	28.0429	7.97332	11.7903	0	9.9645	0	0.0316929	0.0931951	0.0136979	0.719336
chr19_35110322_35110411	PDCD5-201,PDCD5-203,PDCD5-204,PDCD5-205,PDCD5-207,PDCD5-206,PDCD5-208,PDCD5-202			6.92034	0	0	0	0	0	0.0345239	0.0911845	0.0531241	NA
chr19_35120780_35120891	ANKRD27-201,CHM13_T0111333			7.10334	0	0	0	0	0	0.0345239	0.0911845	0.0531241	NA
chr19_37122812_37122971	SCGB1B2P-201			12.2707	0	4.25244	0	0	0	0.0470641	0.210241	0.0224812	0.281804
chr19_37285193_37289960	ZNF181-201,ZNF181-202,ZNF181-203,ZNF181-204,ZNF181-205,ZNF181-206	5	down-same	2.43322	0.250546	0.211805	0	0.229413	0	0.0408677	0.0269694	0.0662936	0.429376
chr19_38036502_38036601	NA			10.0151	0	0	0	0	0	0.0345239	0.0911845	0.0531241	NA
chr19_38330134_38330408	ARHGAP33-212,ARHGAP33-207,ARHGAP33-201,ARHGAP33-203,ARHGAP33-204,ARHGAP33-206,ARHGAP33-208			2.9037	0	10.9499	3.59853	2.56436	0	0.0167687	0.0301222	0.91861	0.0175765
chr19_38416991_38417103	APLP1-201,APLP1-202,APLP1-203,APLP1-207,APLP1-208,APLP1-211,APLP1-212			57.7188	0	0.370566	0	2.45507	0	0.0111986	0.0298422	0.0158629	0.92292
chr19_38417366_38417499	APLP1-201,APLP1-202,APLP1-203,APLP1-207,APLP1-208,APLP1-211,APLP1-212			48.1482	0	3.73528	0	0	0	0.010553	0.174174	0.00366021	0.0445191
chr19_38695396_38696171	CAPNS1-201,CAPNS1-202,CAPNS1-204,CAPNS1-205,CAPNS1-206,CAPNS1-207,CAPNS1-208,CAPNS1-211,CAPNS1-215,CAPNS1-216,CAPNS1-217,CAPNS1-210,CAPNS1-209	2	up-down	5.85757	2.12247	22.0447	14.8104	5.19017	0	0.00542415	0.0134439	0.569389	0.00304065
chr19_39009343_39016482	ZFP14-201			0.0822204	0	0	0	0	0	0.0345239	0.0911845	0.0531241	NA
chr19_39448995_39451204	AC020928.2-201			0.172196	0	0	0	0	0	0.0345239	0.0911845	0.0531241	NA
chr19_3960439_3960765	EEF2-201,EEF2-204,EEF2-205,SNORD37-201	2	up-down	8.99177	1.07423	13.7474	9.39641	1.76515	0	0.0394516	0.416388	0.0948428	0.0131078
chr19_39654044_39655357	ZNF568-203,ZNF568-208			4.08229	0	0	0	0.177041	0	0.0122886	0.021962	0.0356925	0.419547
chr19_39951382_39951471	NA	5	down-same	20.002	14.4419	6.43122	0	5.0562	0	0.018854	0.0672101	0.00930112	0.397158
chr19_40375502_40375621	NA			13.0094	0	0	0	0	0	0.0345239	0.0911845	0.0531241	NA
chr19_40571546_40571638	ZNF573-202,ZNF573-203,ZNF573-206,ZNF573-208,ZNF573-209,ZNF573-210,ZNF573-216,ZNF573-217,ZNF573-219,ZNF573-213			3.95267	0	14.6385	0	2.06406	0	0.0485736	0.0762554	0.864767	0.0337039
chr19_40911500_40911644	AC011465.1-201			17.1063	0	0	0	0	0	0.0345239	0.0911845	0.0531241	NA
chr19_41317206_41317287	RYR1-201,RYR1-202,RYR1-206,RYR1-208			7.39581	0	0	0	0	0	0.0345239	0.0911845	0.0531241	NA
chr19_41368941_41369753	RYR1-201,RYR1-202,RYR1-206			0.206718	0	0	0	0	0	0.0345239	0.0911845	0.0531241	NA
chr19_41533328_41535643	ACTN4-201,ACTN4-202,ACTN4-203,ACTN4-204,ACTN4-205,ACTN4-208,ACTN4-211	5	down-same	1.10515	0.960471	1.15825	0	0.500616	0	0.010843	0.0757812	0.00469954	0.242858
chr19_41534241_41534932	CAPN12-204,CAPN12-201,CAPN12-209,CAPN12-212,CAPN12-202,CAPN12-207,CAPN12-205			1.33089	0.1267	2.597	0	0.483391	0	0.0330015	0.188182	0.0123405	0.202423
chr19_42189398_42189987	SAMD4B-204,SAMD4B-206			1.61478	0	0	0	0.178119	0	0.0469336	0.0453235	0.100544	0.419547
chr19_42197825_42197932	MED29-201,MED29-202,MED29-203,MED29-204,MED29-205,MED29-206			9.89736	0	3.53643	0	0	0	0.0470641	0.210241	0.0224812	0.281804
chr19_42224889_42224922	PLEKHG2-201,PLEKHG2-202,PLEKHG2-203,PLEKHG2-206,PLEKHG2-208			25.9601	2.1718	4.59673	0	11.7977	0	0.0438156	0.0282705	0.0896956	0.435997
chr19_42237400_42239971	RPS16-201,RPS16-202,RPS16-204,RPS16-207,RPS16-206,RPS16-208,RPS16-203,RPS16-205			1.8028	0.401219	3.30852	1.27836	1.01352	0	0.0252563	0.517403	0.019838	0.0176102
chr19_42698522_42698621	NA			121.533	64.339	314.16	320.794	97.3607	0	0.0452642	0.0637386	0.658114	0.0206737
chr19_42889360_42896417	ZNF780A-203,ZNF780A-202,ZNF780A-201,ZNF780A-204,ZNF780A-206,ZNF780A-205,ZNF780A-207,ZNF780A-208,ZNF780A-211,ZNF780A-210,ZNF780A-209	2	up-down	0.0714392	0	0.457591	0.186292	0.0715142	0	0.0292152	0.0963867	0.313912	0.0132249
chr19_43322777_43323156	SPTBN4-201,SPTBN4-202,SPTBN4-204,SPTBN4-207,SPTBN4-212,SPTBN4-213			0.47589	0	0	0	0	0	0.0345239	0.0911845	0.0531241	NA
chr19_43490558_43490680	NUMBL-201,NUMBL-202,NUMBL-207	5	down-same	32.9769	9.58417	20.842	0	5.96586	0	0.0294396	0.230478	0.00797645	0.219535
chr19_43521006_43522155	COQ8B-201,COQ8B-202,COQ8B-205,COQ8B-209	1	down-down	7.8078	2.6676	4.12521	1.83615	1.05992	0	0.0247874	0.414636	0.00976912	0.0556481
chr19_43583591_43583981	SNRPA-201,SNRPA-203,SNRPA-205,SNRPA-210,SNRPA-211			0	0	0.772847	0	0	0	0.0236151	0.0683733	NA	0.0445191
chr19_44011835_44012137	RN7SL718P-201			2.97406	0	0	0	0	0	0.0345239	0.0911845	0.0531241	NA
chr19_44052044_44052159	AXL-201,AXL-202,AXL-203,AXL-205			2.881	0	0	0	0	0	0.0345239	0.0911845	0.0531241	NA
chr19_44058805_44059015	AXL-201,AXL-202,AXL-203,AXL-205			2.43394	0	0	0	0	0	0.0345239	0.0911845	0.0531241	NA
chr19_44184011_44184102	B9D2-201,B9D2-202,B9D2-203,B9D2-204			4.42877	0	0.684122	0	0	0	0.0430059	0.185338	0.0224812	0.281804
chr19_44546802_44546841	NA			14.9316	0	0	0	0	0	0.0345239	0.0911845	0.0531241	NA
[truncated: 2,312 more rows]
