# Supplementary material for: A comprehensive analysis of spermatozoal RNA elements in idiopathic infertile males undergoing fertility treatment
Source: Sci Rep. 2024 May 5;14:10316. doi: 10.1038/s41598-024-60586-6 (PMC11070429; doi:10.1038/s41598-024-60586-6)
Supplement: Supplementary file 3 — Supplementary Information 3. [file 41598_2024_60586_MOESM3_ESM.xlsx]

## Sheet: Sheet1
Supplementary Table 4: GO-Enrichment Terms across Multiple Analysis Programs
Pattern	Program	Findings
Down-Same	MSigDB	Gene Set Name	# Genes in Gene Set (K)	# Genes in Overlap (k)	k/K	p-value	FDR q-value
		HALLMARK_MITOTIC_SPINDLE	199	5	0.0251	0.000159	0.00797
	Metascape
Same-Up	EnrichR	GOCC 2021	Overlap	P-value	Adjusted P-value	Odds Ratio	Combined Score	Genes
		microbody lumen (GO:0031907)	2/49	0.00144	0.009357	40.385	264.256	ECI2;ATM
		peroxisomal matrix (GO:0005782)	2/49	0.00144	0.009357	40.385	264.256	ECI2;ATM
		peroxisome (GO:0005777)	2/128	0.009417	0.040805	15.0045	70.0005	ECI2;ATM
		ClinVar 2019	Overlap	P-value	Adjusted P-value	Odds Ratio	Combined Score	Genes
		joubert syndrome	1/20	0.022761	0.03061	47.7464	180.611	AHI1
		neoplasm of the breast	1/27	0.03061	0.03061	34.8794	121.605	ATM
		familial cancer of breast	1/27	0.03061	0.03061	34.8794	121.605	ATM
		PheWeb 2019	Overlap	P-value	Adjusted P-value	Odds Ratio	Combined Score	Genes
		Hypertensive heart disease	1/23	0.010304	0.036183	113.46	519.101	AHI1
		Abnormal chest sounds	1/23	0.015985	0.036183	69.8042	288.716	AHI1
		Lung transplant	1/23	0.017118	0.036183	64.8149	263.644	ETV1
		Acute laryngitis and tracheitis	1/16	0.018249	0.036183	60.4909	242.185	BTBD8
		Anomalies of pupillary function	1/16	0.018249	0.036183	60.4909	242.185	AHI1
		Hodgkin's disease	1/16	0.018249	0.036183	60.4909	242.185	ETV1
		Secondary malignancy of respiratory organs	1/18	0.020507	0.036183	53.369	207.444	ETV1
		Congenital anomalies of skull and face bones	1/18	0.020507	0.036183	53.369	207.444	AHI1
		Other infectious and parasitic diseases	1/19	0.021635	0.036183	50.4015	193.212	ETV1
		Inflammatory disease of cervix, vagina, and vulva	1/21	0.023886	0.036183	45.3568	169.383	ETV1
		Diseases of white blood cells	1/22	0.02501	0.036183	43.1948	159.324	ETV1
		Pneumonitis due to inhalation of food or vomitus	1/23	0.026132	0.036183	41.2293	150.264	AHI1
		Barrett's esophagus	1/23	0.026132	0.036183	41.2293	150.264	ETV1
		Malignant neoplasm of uterus	1/26	0.029492	0.036946	36.2764	127.825	ETV1
		Disorders of parathyroid gland	1/28	0.031726	0.036946	33.5859	115.892	ETV1
		Chronic sinusitis	1/29	0.032841	0.036946	32.3847	110.629	ETV1
		Sexual and gender identity disorders	1/34	0.038398	0.040657	27.4711	89.5489	ECI2
Same-Up	GeneMANIA	No signficant ontologies
	Metascape
Down-Down	EnrichR	WikiPathway 2021 human	Overlap	P-value/	Adjusted P-value	Odds Ratio	Combined Score	Genes
		Microglia Pathogen Phagocytosis Pathway WP3937	1/40	0.01786	0.046836	63.9487	257.406	ITGAM
		Fibrin Complement Receptor 3 Signaling Pathway WP4136	1/41	0.018303	0.046836	62.3469	249.431	ITGAM
		Nephrotic syndrome WP4758	1/45	0.020073	0.046836	56.6676	221.48	COQ8B
		TYROBP causal network in microglia WP3945	1/61	0.027123	0.047465	41.5229	149.789	ITGAM
		Elsevier	Overlap	P-value	Adjusted P-value	Odds Ratio	Combined Score	Genes
		Complement Activation in Alzheimer's Disease	1/7	0.003146	0.025822	416.354	2398.85	ITGAM
		MacrophageR -> CEBPB -> NF-kB Signaling	1/16	0.007178	0.025822	166.467	821.794	ITGAM
		BDKRB1/2 -> Interleukins Production	1/17	0.007625	0.025822	156.055	760.963	ITGAM
		Monoblast -> Promonocyte Surface Expression Markers	1/18	0.008072	0.025822	146.868	707.8	ITGAM
		Low-Density Lipoproteins and Chemokines in Atherosclerosis	1/22	0.009858	0.025822	118.869	549.107	ITGAM
		Complement System Defects in Systemic Lupus Erythematosis	1/23	0.010304	0.025822	113.46	519.101	ITGAM
		CD38 -> cADPR/Calcium Signaling	1/25	0.011196	0.025822	103.995	467.165	ITGAM
		CD157/ITGB2 Signaling in Myeloid Cell	1/26	0.011642	0.025822	99.83	444.56	ITGAM
		Macrophage Function in Diabetes Mellitus Type 1	1/29	0.012977	0.025822	89.1205	387.191	ITGAM
		Leukocyte Adhesion to Endothelial Cell	1/31	0.013866	0.025822	83.1708	355.828	ITGAM
		Neutrophil and Macrophage Function in Systemic Lupus Erythematosus	1/31	0.013866	0.025822	83.1708	355.828	ITGAM
		Leukocyte Migration toward the Endothelial Cell in Ulcerative Colitis	1/33	0.014755	0.025822	77.9648	328.712	ITGAM
		Lipoxin A4/FPR2-Related Neutrophil Depression	1/36	0.016087	0.025987	71.2714	294.333	ITGAM
		Graves Ophthalmopathy	1/43	0.019188	0.028782	59.372	234.725	ITGAM
		Neutrophil Activation via Adherence on Endothelial Cells	1/57	0.025364	0.032403	44.4978	163.503	ITGAM
		Myoblast -> Neutrophil Surface Expression Markers	1/58	0.025804	0.032403	43.7149	159.875	ITGAM
		Myeloblast -> Neutrophil Surface Expression Markers	1/64	0.02844	0.032403	39.5397	140.76	ITGAM
		Neutrophil Degranulation via FPR1/IL8	1/64	0.02844	0.032403	39.5397	140.76	ITGAM
		Neutrophil Recruitment and Priming	1/66	0.029317	0.032403	38.3192	135.252	ITGAM
		GOBP 2021	Overlap	P-value	Adjusted P-value	Odds Ratio	Combined Score	Genes
		regulation of microglial cell mediated cytotoxicity (GO:1904149)	1/5	0.002248	0.023559	624.594	3808.55	ITGAM
		regulation of hippocampal neuron apoptotic process (GO:0110089)	1/5	0.002248	0.023559	624.594	3808.55	ITGAM
		regulation of neutrophil degranulation (GO:0043313)	1/5	0.002248	0.023559	624.594	3808.55	ITGAM
		regulation of dopamine metabolic process (GO:0042053)	1/7	0.003146	0.023559	416.354	2398.85	ITGAM
		positive regulation of isomerase activity (GO:0010912)	1/8	0.003595	0.023559	356.857	2008.48	ITGAM
		synapse pruning (GO:0098883)	1/9	0.004043	0.023559	312.234	1720.62	ITGAM
		ectoderm development (GO:0007398)	1/10	0.004492	0.023559	277.528	1500.17	ITGAM
		positive regulation of myeloid leukocyte mediated immunity (GO:0002888)	1/12	0.005388	0.023559	227.046	1185.99	ITGAM
		quinone biosynthetic process (GO:1901663)	1/14	0.006284	0.023559	192.096	973.893	COQ8B
		positive regulation of leukocyte degranulation (GO:0043302)	1/14	0.006284	0.023559	192.096	973.893	ITGAM
		positive regulation of superoxide anion generation (GO:0032930)	1/14	0.006284	0.023559	192.096	973.893	ITGAM
		ubiquinone biosynthetic process (GO:0006744)	1/15	0.006731	0.023559	178.366	892.013	COQ8B
		ubiquinone metabolic process (GO:0006743)	1/15	0.006731	0.023559	178.366	892.013	COQ8B
		regulation of superoxide anion generation (GO:0032928)	1/15	0.006731	0.023559	178.366	892.013	ITGAM
		toll-like receptor 4 signaling pathway (GO:0034142)	1/20	0.008966	0.029265	131.395	619.44	ITGAM
		microglial cell activation (GO:0001774)	1/22	0.009858	0.029265	118.869	549.107	ITGAM
		positive regulation of neuron apoptotic process (GO:0043525)	1/24	0.01075	0.029265	108.522	491.909	ITGAM
		positive regulation of protein targeting to membrane (GO:0090314)	1/24	0.01075	0.029265	108.522	491.909	ITGAM
		regulation of protein targeting to membrane (GO:0090313)	1/29	0.012977	0.032883	89.1205	387.191	ITGAM
		plasma membrane invagination (GO:0099024)	1/30	0.013422	0.032883	86.0431	370.921	ITGAM
		macrophage activation (GO:0042116)	1/36	0.016087	0.036818	71.2714	294.333	ITGAM
		phagocytosis, engulfment (GO:0006911)	1/37	0.01653	0.036818	69.2882	284.258	ITGAM
		visual system development (GO:0150063)	1/41	0.018303	0.038993	62.3469	249.431	ITGAM
		positive regulation of leukocyte mediated cytotoxicity (GO:0001912)	1/43	0.019188	0.039176	59.372	234.725	ITGAM
		positive regulation of neuron death (GO:1901216)	1/47	0.020956	0.041074	54.1984	209.494	ITGAM
		positive regulation of reactive oxygen species metabolic process (GO:2000379)	1/49	0.021839	0.041159	51.9349	198.601	ITGAM
		endocytic recycling (GO:0032456)	1/52	0.023163	0.042036	48.8725	184.016	VPS53
		GOMF 2021	Overlap	P-value	Adjusted P-value	Odds Ratio	Combined Score	Genes
		complement component C3b binding (GO:0001851)	1/23	0.002248	0.006744	624.594	3808.55	ITGAM
		amyloid-beta binding (GO:0001540)	1/80	0.035436	0.049295	31.5063	105.232	ITGAM
		kinase activity (GO:0016301)	1/112	0.049295	0.049295	22.3874	67.3845	COQ8B
		MGI	Overlap	P-value	Adjusted P-value	Odds Ratio	Combined Score	Genes
		decreased CD11b-high dendritic cell number MP:0013649	1/8	0.003595	0.0436	356.857	2008.48	ITGAM
		increased plasmacytoid dendritic cell number MP:0008524	1/12	0.005388	0.0436	227.046	1185.99	ITGAM
		impaired neutrophil phagocytosis MP:0002467	1/12	0.005388	0.0436	227.046	1185.99	ITGAM
		impaired leukocyte tethering or rolling MP:0020332	1/18	0.008072	0.0436	146.868	707.8	ITGAM
		abnormal neutrophil morphology MP:0005065	1/20	0.008966	0.0436	131.395	619.44	ITGAM
		abnormal lymphocyte cell number MP:0000717	1/23	0.010304	0.0436	113.46	519.101	ITGAM
		abnormal cellular extravasation MP:0009858	1/27	0.012087	0.0436	95.9856	423.837	ITGAM
		decreased cerebral infarction size MP:0006058	1/29	0.012977	0.0436	89.1205	387.191	ITGAM
		increased circulating magnesium level MP:0010092	1/29	0.012977	0.0436	89.1205	387.191	ITGAM
		abnormal T cell subpopulation ratio MP:0003944	1/32	0.014311	0.0436	80.4839	341.794	ITGAM
		abnormal leukocyte adhesion MP:0003628	1/39	0.017417	0.0436	65.6349	265.841	ITGAM
		increased circulating amylase level MP:0008806	1/44	0.01963	0.0436	57.9884	227.934	ITGAM
		decreased apoptosis MP:0006043	1/45	0.020073	0.0436	56.6676	221.48	ITGAM
		decreased macrophage cell number MP:0003884	1/48	0.021398	0.0436	53.0425	203.92	ITGAM
		abnormal leukocyte migration MP:0003156	1/48	0.021398	0.0436	53.0425	203.92	ITGAM
		impaired hematopoiesis MP:0001606	1/50	0.022281	0.0436	50.8725	193.521	ITGAM
		abnormal cell adhesion MP:0003566	1/52	0.023163	0.0436	48.8725	184.016	ITGAM
		increased eosinophil cell number MP:0005011	1/62	0.027562	0.048999	40.8402	146.67	ITGAM
		abnormal T cell activation MP:0001828	1/68	0.030193	0.04971	37.1716	130.106	ITGAM
		abnormal inflammatory response MP:0001845	1/70	0.031069	0.04971	36.0906	125.291	ITGAM
		Human Phenotype Ontology	Overlap	P-value	Adjusted P-value	Odds Ratio	Combined Score	Genes
		Systemic lupus erythematosus (HP:0002725)	1/11	0.00494	0.025418	249.762	1326.33	ITGAM
		Polygenic inheritance (HP:0010982)	1/15	0.006731	0.025418	178.366	892.013	ITGAM
		Opisthotonus (HP:0002179)	1/17	0.007625	0.025418	156.055	760.963	VPS53
		Multifactorial inheritance (HP:0001426)	1/28	0.012532	0.03133	92.4259	404.776	ITGAM
		Spastic tetraplegia (HP:0002510)	1/41	0.018303	0.036606	62.3469	249.431	VPS53
		Irritability (HP:0000737)	1/50	0.022281	0.037134	50.8725	193.521	VPS53
		Neonatal hypotonia (HP:0001319)	1/75	0.033255	0.043205	33.6436	114.508	VPS53
		Osteoporosis (HP:0000939)	1/78	0.034564	0.043205	32.3279	108.782	VPS53
		Jensen DISEASES	Overlap	P-value	Adjusted P-value	Odds Ratio	Combined Score	Genes
		Leukocyte adhesion deficiency	1/14	0.006284	0.048261	192.096	973.893	ITGAM
		Lymphatic system disease	1/18	0.008072	0.048261	146.868	707.8	ITGAM
		Connective tissue disease	1/24	0.01075	0.048261	108.522	491.909	ITGAM
		Peritonitis	1/32	0.014311	0.048261	80.4839	341.794	ITGAM
		Leukopenia	1/36	0.016087	0.048261	71.2714	294.333	ITGAM
		Clinvar 2019	Overlap	P-value	Adjusted P-value	Odds Ratio	Combined Score	Genes
		pontocerebellar hypoplasia type 2	1/6	0.002697	0.005395	499.65	2955.69	VPS53
		pontoneocerebellar hypoplasia	1/16	0.007178	0.007178	166.467	821.794	VPS53
		PheWeb 2019	Overlap	P-value	Adjusted P-value	Odds Ratio	Combined Score	Genes
		Mammographic microcalcification	1/22	0.009858	0.018303	118.869	549.107	VPS53
		Diverticulosis and diverticulitis	1/25	0.011196	0.018303	103.995	467.165	VPS53
		Symptoms involving female genital tract	1/25	0.011196	0.018303	103.995	467.165	VPS53
		Type 2 diabetes	1/33	0.014755	0.018303	77.9648	328.712	VPS53
		Diabetes mellitus	1/41	0.018303	0.018303	62.3469	249.431	VPS53
		OMIM Disease	Overlap	P-value	Adjusted P-value	Odds Ratio	Combined Score	Genes
		systemic lupus erythematosus	1/28	0.012532	0.012532	92.4259	404.776	ITGAM
	Gene mania	GO id	Description	q-value	Occurrences in Sample	Occurrences in Genome
		GO:0042277	peptide binding	0.002025	6	247
		GO:0044406	adhesion of symbiont to host	0.002025	3	12
		GO:0044650	adhesion of symbiont to host cell	0.002025	3	10
		GO:0099023	vesicle tethering complex	0.003808	4	69
		GO:0016482	cytosolic transport	0.003808	5	160
		GO:0055037	recycling endosome	0.003808	4	67
		GO:0008305	integrin complex	0.004019	3	20
		GO:0016197	endosomal transport	0.004019	5	177
		GO:0098636	protein complex involved in cell adhesion	0.006059	3	24
		GO:0002691	regulation of cellular extravasation	0.006994	3	26
		GO:0005802	trans-Golgi network	0.007498	4	95
		GO:0002687	positive regulation of leukocyte migration	0.010634	4	106
		GO:0002696	positive regulation of leukocyte activation	0.013463	5	257
		GO:0009986	cell surface	0.013463	5	251
		GO:0002224	toll-like receptor signaling pathway	0.013463	4	119
		GO:0050867	positive regulation of cell activation	0.013884	5	263
		GO:0050900	leukocyte migration	0.01799	5	281
		GO:0007034	vacuolar transport	0.019011	4	136
		GO:0002685	regulation of leukocyte migration	0.036535	4	165
		GO:0045123	cellular extravasation	0.036535	3	56
		GO:0000139	Golgi membrane	0.047208	4	179
		GO:0042116	macrophage activation	0.047208	3	63
Up-up	EnrichR	Gene	Database	Processes/Disease Pathways
		PPP4R1	WikiPathway 2021 human	16p11.2 proximal deletion syndrome WP4949 pathway
			GOBP 2021	Cellular protein modification process; Dephosphorylation; Phosphorylation; Protein dephosphorylation; Protein phosphorylation
			GOMF 2021	Protein phosphatase regulator activity; MGI mammalian phenotype level 4 2021; Decrease total body fat; Increase bone mineral density; Long tibia
			Jensen DISEASES	Carcinoma; Cardiovascular system disease
			KOMP2 mouse phenotype 2022	Increased bone mineral density; Increased bone mineral content; Male infertility; Thrombocytosis
			PheWeb 2021	Disorders of calcium/phosphorus metabolism
			DisGeNET	Failure to thrive; Growth failure; Luminal B breast carcinoma
Down-up	EnrichR	Gene	Database	Processes/Disease Pathways
		TMUB2	GOBP 2021	ERAD pathway; Proteasome-mediated ubiquitin-dependent protein catabolic process; Ubiquitin-dependent ERAD pathway
			MGI mammalian phenotype level 4 2021	Abnormal heart morphology; Enlarged heart; Hydrometra; Small superior vagus ganglion
			KOMP2 mouse phenotype 2022	Enlarged heart; Hydrometra; Small superior vagus ganglion; Increased startle reflex
Up-down	EnrichR	MSigDB Hallmark	Overlap	P-value	Adjusted P-value	Odds Ratio	Combined Score	Genes
		Unfolded Protein Response	5/113	0.000802	0.0193	7.44	53.02	NPM1;FUS;GOSR2;EEF2;SEC31A
	Genemania	GO id	Description	q-value	Occurrences in Sample	Occurrences in Genome
		GO:0006613	cotranslational protein targeting to membrane	9.22e-27	22	90
		GO:0045047	protein targeting to ER	3.72e-26	22	98
		GO:0022626	cytosolic ribosome	4.06e-26	22	100
		GO:0072599	establishment of protein localization to endoplasmic reticulum	3.03e-25	22	110
		GO:0070972	protein localization to endoplasmic reticulum	1.53e-23	22	131
		GO:0006612	protein targeting to membrane	4.29e-23	22	138
		GO:0044391	ribosomal subunit	2.11e-20	22	182
		GO:0019080	viral gene expression	9.83e-20	22	196
		GO:0005840	ribosome	1.1e-19	22	198
		GO:0000956	nuclear-transcribed mRNA catabolic process	1.24e-19	22	200
		GO:0005829	cytosol	5.1e-19	22	214
		GO:0015934	large ribosomal subunit	1.79e-12	14	112
		GO:0042254	ribosome biogenesis	6.91e-09	15	247
		GO:0042273	ribosomal large subunit biogenesis	9.48e-09	9	51
		GO:0015935	small ribosomal subunit	5.67e-06	8	71
		GO:0005844	polysome	1.38e-05	6	30
		GO:0042255	ribosome assembly	0.000406	6	52
		GO:0016072	rRNA metabolic process	0.001242	9	196
		GO:0022618	ribonucleoprotein complex assembly	0.041808	7	172
	StringDB
